# Supplementary material for: Parasite-Derived MicroRNAs in Host Serum As Novel Biomarkers of Helminth Infection
Source: PLoS Negl Trop Dis. 2014 Feb 20;8(2):e2701. doi: 10.1371/journal.pntd.0002701 (PMC3930507; doi:10.1371/journal.pntd.0002701)
Supplement: Table S3 — Tabulated mouse miRNA reads identified in serum of naïve and infected mice. The “X” denotes the miRNAs who were assigned reads that could have derived from one of multiple miRNA family members (e.g. in the case of shortened reads). (XLSX) [file pntd.0002701.s008.xlsx]

## Sheet: Sheet1
miRNA	Experiment 1		Experiment 2			Ambiguous
	Naïve	Infected	Naïve	Infected	Total
mmu-miR-99b-5p	516	717	85	101	1419
mmu-miR-99b-3p	0	0	3	6	9
mmu-miR-99a-5p	137	86	132	825	1180
mmu-miR-98-5p	6	2	8	14	30
mmu-miR-98-3p	0	4	0	0	4
mmu-miR-96-5p	0	0	9	7	16
mmu-miR-93-5p	67	205	2323	3064	5659
mmu-miR-93-3p	0	0	4	18	22
mmu-miR-92b-3p	2	73	4	4	83
mmu-miR-92a-3p	53	348	969	1043	2413
mmu-miR-9-5p	0	0	7	0	7
mmu-miR-9-3p	0	0	0	2	2
mmu-miR-879-5p	0	0	0	4	4
mmu-miR-877-3p	0	0	0	2	2
mmu-miR-874-3p	0	2	0	57	59
mmu-miR-872-5p	0	3	11	63	77
mmu-miR-872-3p	0	0	0	26	26
mmu-miR-802-5p	0	0	2	68	70
mmu-miR-802-3p	3	0	0	26	29
mmu-miR-7a-5p	0	10	6	12	28
mmu-miR-7a-1-3p	0	0	3	32	35
mmu-miR-744-5p	3	50	1645	1244	2942
mmu-miR-708-5p	0	0	8	8	16
mmu-miR-702-3p	0	2	0	0	2
mmu-miR-701-5p	0	0	0	3	3
mmu-miR-700-5p	0	0	0	6	6
mmu-miR-700-3p	0	0	3	8	11
mmu-miR-676-5p	0	2	3	4	9
mmu-miR-676-3p	8	68	2	46	124
mmu-miR-674-5p	0	0	2	122	124
mmu-miR-674-3p	0	0	2	50	52
mmu-miR-672-5p	0	0	6	8	14
mmu-miR-671-5p	0	0	3	30	33
mmu-miR-671-3p	0	7	7	9	23
mmu-miR-669c-5p	0	0	21	12	33
mmu-miR-669a-5p	0	2	0	2	4
mmu-miR-669a-3p	0	0	0	2	2	X
mmu-miR-667-3p	0	0	0	5	5
mmu-miR-665-3p	0	0	0	34	34
mmu-miR-654-3p	0	0	4	3	7
mmu-miR-6538	0	2	0	0	2
mmu-miR-652-3p	0	7	27	125	159
mmu-miR-6240	0	3	0	0	3
mmu-miR-615-3p	0	2	0	0	2
mmu-miR-598-3p	0	0	7	4	11
mmu-miR-582-5p	0	0	2	3	5
mmu-miR-582-3p	0	0	0	2	2
mmu-miR-574-3p	7	8	86	300	401
mmu-miR-543-3p	0	0	4	9	13
mmu-miR-542-5p	0	0	6	6	12
mmu-miR-542-3p	0	0	30	31	61
mmu-miR-541-5p	69	41	138	56	304
mmu-miR-540-3p	0	0	0	2	2
mmu-miR-532-5p	2	6	403	176	587
mmu-miR-532-3p	0	2	0	14	16
mmu-miR-5120	0	0	2	0	2
mmu-miR-511-3p	0	2	0	80	82
mmu-miR-5109	0	24	0	8	32
mmu-miR-5107-5p	0	2	0	0	2
mmu-miR-5105	0	0	0	2	2
mmu-miR-5100	0	0	0	19	19
mmu-miR-505-3p	0	0	0	2	2
mmu-miR-503-5p	0	0	2	42	44
mmu-miR-503-3p	0	3	11	4	18
mmu-miR-501-5p	0	0	0	4	4
mmu-miR-501-3p	8	46	15	93	162
mmu-miR-500-3p	0	0	15	515	530
mmu-miR-499-5p	0	0	0	5	5
mmu-miR-497-5p	0	0	5	146	151
mmu-miR-495-3p	0	0	0	4	4
mmu-miR-494-3p	0	0	0	15	15
mmu-miR-486-3p	10	18	113	159	300
mmu-miR-485-3p	0	0	0	9	9
mmu-miR-484	12	35	44	629	720
mmu-miR-483-5p	0	0	0	2	2
mmu-miR-467a-5p	0	0	0	5	5
mmu-miR-455-5p	0	0	4	0	4
mmu-miR-451a	378	492	5688	37762	44320
mmu-miR-450a-5p	0	0	5	0	5
mmu-miR-450a-2-3p	0	0	0	2	2
mmu-miR-434-5p	4	3	2	9	18
mmu-miR-434-3p	8	9	9	42	68
mmu-miR-433-3p	0	0	0	4	4
mmu-miR-431-5p	2	2	0	0	4
mmu-miR-429-3p	0	4	14	63	81
mmu-miR-425-5p	39	285	45	1599	1968
mmu-miR-425-3p	0	0	4	27	31
mmu-miR-423-5p	269	2697	58	772	3796
mmu-miR-423-3p	14	180	43	1179	1416
mmu-miR-421-3p	0	2	0	17	19
mmu-miR-411-5p	0	0	6	6	12
mmu-miR-411-3p	0	0	4	0	4
mmu-miR-410-3p	5	8	0	17	30
mmu-miR-409-3p	3	0	9	27	39
mmu-miR-382-5p	0	0	54	18	72
mmu-miR-381-3p	0	6	89	49	144
mmu-miR-380-5p	0	0	2	0	2
mmu-miR-380-3p	0	0	0	10	10
mmu-miR-379-5p	11	8	79	57	155
mmu-miR-378d	0	0	12	18	30
mmu-miR-378b	0	0	2	2	4
mmu-miR-378a-5p	0	0	8	70	78
mmu-miR-378a-3p	48	90	3779	2633	6550	X
mmu-miR-377-3p	0	0	5	49	54
mmu-miR-376c-3p	0	0	0	2	2
mmu-miR-376b-5p	0	0	2	8	10
mmu-miR-376b-3p	0	0	0	32	32
mmu-miR-376a-3p	0	0	0	2	2
mmu-miR-375-3p	7	39	698	100	844
mmu-miR-374b-5p	14	7	13	76	110	X
mmu-miR-370-3p	0	2	0	0	2
mmu-miR-369-5p	0	0	0	4	4
mmu-miR-369-3p	0	0	3	24	27
mmu-miR-365-3p	0	3	2	57	62
mmu-miR-363-3p	2	2	0	17	21
mmu-miR-362-5p	0	0	7	14	21
mmu-miR-362-3p	0	0	3	91	94
mmu-miR-361-5p	2	16	8	263	289
mmu-miR-361-3p	0	3	6	4	13
mmu-miR-351-5p	24	32	2	12	70
mmu-miR-351-3p	0	0	0	2	2
mmu-miR-350-3p	0	0	0	57	57
mmu-miR-34c-5p	0	14	69	41	124
mmu-miR-34c-3p	0	0	0	2	2
mmu-miR-34b-3p	0	0	2	3	5
mmu-miR-34a-5p	0	0	7	274	281
mmu-miR-345-5p	0	0	0	6	6
mmu-miR-345-3p	0	0	0	9	9
mmu-miR-344d-3p	0	2	3	4	9
mmu-miR-342-5p	0	2	0	15	17
mmu-miR-342-3p	9	51	7	437	504
mmu-miR-340-5p	18	16	7	65	106
mmu-miR-340-3p	0	0	2	0	2
mmu-miR-339-5p	0	4	15	656	675
mmu-miR-339-3p	0	2	11	176	189
mmu-miR-338-5p	0	0	15	28	43
mmu-miR-335-5p	0	3	0	138	141
mmu-miR-335-3p	0	0	0	4	4
mmu-miR-331-5p	0	0	10	2	12
mmu-miR-330-3p	0	0	14	76	90
mmu-miR-33-5p	0	0	9	270	279
mmu-miR-33-3p	0	0	0	5	5
mmu-miR-328-3p	7	33	29	370	439
mmu-miR-326-3p	3	2	4	61	70
mmu-miR-324-5p	0	0	0	29	29
mmu-miR-322-5p	0	0	4	123	127
mmu-miR-322-3p	3	6	0	6	15
mmu-miR-320-3p	4	57	43	810	914
mmu-miR-32-5p	0	0	4	213	217
mmu-miR-3107-5p	11723	68425	4696	2750	87594	X
mmu-miR-3107-3p	0	7	29	33	69	X
mmu-miR-3105-5p	0	0	0	2	2
mmu-miR-3105-3p	0	0	0	2	2
mmu-miR-3102-3p	0	0	0	3	3
mmu-miR-30e-5p	82	207	135	1707	2131
mmu-miR-30e-3p	19	10	145	18	192
mmu-miR-30d-5p	377	2002	834	3649	6862
mmu-miR-30d-3p	0	2	14	4	20
mmu-miR-30c-5p	16	8	77	1823	1924
mmu-miR-30b-5p	14	13	56	470	553	X
mmu-miR-30b-3p	0	2	0	0	2
mmu-miR-30a-5p	1833	9179	2878	5625	19515
mmu-miR-30a-3p	11	31	975	98	1115
mmu-miR-3074-5p	0	0	0	4	4
mmu-miR-3066-5p	0	0	2	0	2
mmu-miR-3058-5p	0	0	0	2	2
mmu-miR-3058-3p	0	2	0	0	2
mmu-miR-3057-5p	0	0	15	6	21
mmu-miR-301b-3p	0	0	2	4	6
mmu-miR-301a-3p	3	8	14	36	61
mmu-miR-300-3p	6	23	6	67	102
mmu-miR-29c-3p	2	13	72	4970	5057
mmu-miR-29b-3p	0	0	60	681	741
mmu-miR-29a-5p	0	0	0	11	11
mmu-miR-29a-3p	31	127	363	18883	19404
mmu-miR-299a-3p	0	0	13	23	36
mmu-miR-298-5p	0	2	0	0	2
mmu-miR-296-5p	0	0	0	50	50
mmu-miR-296-3p	0	2	25	31	58
mmu-miR-28a-5p	0	0	7	44	51
mmu-miR-28a-3p	2	4	328	115	449
mmu-miR-27b-5p	0	0	0	7	7
mmu-miR-27b-3p	734	1997	247	4225	7203
mmu-miR-27a-5p	0	0	0	14	14
mmu-miR-27a-3p	33	120	1553	4746	6452	X
mmu-miR-26b-5p	10	3	6	54	73
mmu-miR-26a-5p	282	235	59	298	874
mmu-miR-25-3p	278	888	22328	5329	28823
mmu-miR-24-3p	140	381	652	25987	27160
mmu-miR-24-2-5p	0	14	14	134	162
mmu-miR-24-1-5p	0	0	0	2	2
mmu-miR-23b-3p	5	0	214	219	438
mmu-miR-23a-5p	0	0	0	9	9
mmu-miR-23a-3p	60	158	2091	5490	7799	X
mmu-miR-224-5p	0	0	0	2	2
mmu-miR-223-5p	0	0	0	3	3
mmu-miR-223-3p	5	9	22	727	763
mmu-miR-222-5p	0	2	0	0	2
mmu-miR-222-3p	3	7	39	980	1029
mmu-miR-221-3p	12	46	1136	3373	4567
mmu-miR-22-5p	0	0	3	269	272
mmu-miR-22-3p	837	4642	1041	24343	30863
mmu-miR-21a-5p	117	1021	34554	83163	118855
mmu-miR-21a-3p	16	165	0	306	487
mmu-miR-219-5p	0	0	0	10	10
mmu-miR-218-5p	0	0	2	10	12
mmu-miR-216a-5p	0	0	0	4	4
mmu-miR-215-5p	4	17	1089	504	1614
mmu-miR-215-3p	0	0	9	2	11
mmu-miR-214-5p	0	0	2	7	9
mmu-miR-214-3p	0	0	0	8	8
mmu-miR-212-3p	0	2	0	35	37
mmu-miR-210-3p	0	27	25	2479	2531
mmu-miR-20b-5p	0	0	5	42	47
mmu-miR-20a-5p	0	4	36	499	539
mmu-miR-208b-3p	0	2	0	10	12
mmu-miR-208a-3p	0	0	9	227	236
mmu-miR-206-3p	2	0	4	15	21
mmu-miR-205-5p	3	0	8	54	65
mmu-miR-204-5p	16	4	2	2	24
mmu-miR-203-5p	0	0	14	0	14
mmu-miR-203-3p	0	6	38	122	166
mmu-miR-200c-3p	0	4	208	53	265
mmu-miR-200b-5p	0	0	0	10	10
mmu-miR-200b-3p	0	0	181	129	310
mmu-miR-200a-5p	0	0	18	3	21
mmu-miR-200a-3p	16	50	34	320	420
mmu-miR-1a-3p	71	16	123	473	683
mmu-miR-1a-1-5p	0	0	3	4	7
mmu-miR-19b-3p	0	5	617	1519	2141
mmu-miR-19a-3p	0	0	274	432	706
mmu-miR-199b-5p	0	0	0	2	2
mmu-miR-199a-5p	0	3	7	25	35
mmu-miR-199a-3p	43	44	22	587	696	X
mmu-miR-1983	0	0	0	17	17
mmu-miR-1981-5p	4	6	66	28	104
mmu-miR-1981-3p	0	0	2	0	2
mmu-miR-196b-5p	0	0	12	11	23
mmu-miR-196a-5p	0	0	7	0	7
mmu-miR-1968-5p	0	0	0	2	2
mmu-miR-1965	0	0	0	2	2
mmu-miR-1964-5p	0	0	0	7	7
mmu-miR-1964-3p	0	11	11	8	30
mmu-miR-1960	0	2	0	0	2
mmu-miR-195a-5p	22	3	0	11	36
mmu-miR-195a-3p	0	0	2	0	2
mmu-miR-1955-3p	0	0	0	2	2
mmu-miR-1943-5p	0	16	3	21	40
mmu-miR-1943-3p	0	0	0	2	2
mmu-miR-194-5p	3	10	67	4293	4373
mmu-miR-193b-3p	0	0	8	99	107
mmu-miR-193a-5p	0	0	5	116	121
mmu-miR-193a-3p	0	0	2	276	278
mmu-miR-1930-5p	0	0	0	3	3
mmu-miR-192-5p	436	2884	2683	10675	16678
mmu-miR-192-3p	0	0	0	72	72
mmu-miR-191-5p	450	2509	394	1792	5145
mmu-miR-191-3p	0	4	2	10	16
mmu-miR-18a-5p	0	0	25	326	351
mmu-miR-18a-3p	0	2	0	11	13
mmu-miR-188-5p	0	0	0	16	16
mmu-miR-187-5p	0	0	0	2	2
mmu-miR-187-3p	0	0	0	5	5
mmu-miR-186-5p	85	169	476	147	877
mmu-miR-185-5p	0	8	30	1601	1639
mmu-miR-185-3p	0	0	0	3	3
mmu-miR-184-3p	6	11	9	6	32
mmu-miR-183-5p	0	2	208	16	226
mmu-miR-182-5p	7	64	467	33	571
mmu-miR-181d-5p	5	14	60	64	143
mmu-miR-181c-5p	12	34	7	27	80
mmu-miR-181c-3p	0	0	15	9	24
mmu-miR-181b-5p	6	14	146	133	299
mmu-miR-181a-5p	172	407	217	694	1490
mmu-miR-181a-1-3p	0	0	23	4	27
mmu-miR-17-5p	0	0	78	878	956
mmu-miR-17-3p	0	2	0	8	10
mmu-miR-16-5p	1535	2945	1810	22432	28722
mmu-miR-16-2-3p	0	3	2	16	21
mmu-miR-16-1-3p	0	3	3	3	9
mmu-miR-15b-5p	0	6	35	1140	1181
mmu-miR-15b-3p	2	9	20	192	223
mmu-miR-15a-5p	19	37	55	2136	2247
mmu-miR-15a-3p	7	15	0	40	62
mmu-miR-155-5p	0	0	2	34	36
mmu-miR-154-5p	0	0	2	10	12
mmu-miR-154-3p	0	0	0	8	8
mmu-miR-152-3p	2	8	52	1620	1682
mmu-miR-151-5p	6	14	17	65	102
mmu-miR-151-3p	60	270	859	251	1440
mmu-miR-150-5p	26	92	43	595	756
mmu-miR-150-3p	0	3	14	26	43
mmu-miR-149-5p	4	2	0	12	18
mmu-miR-148b-5p	0	3	6	8	17
mmu-miR-148b-3p	10	21	98	1456	1585
mmu-miR-148a-5p	9	68	43	32	152
mmu-miR-148a-3p	365	1176	6260	14510	22311
mmu-miR-147-3p	0	0	0	11	11
mmu-miR-146b-5p	14	18	6	8	46
mmu-miR-146a-5p	537	2385	255	1374	4551
mmu-miR-145a-5p	0	0	21	444	465
mmu-miR-145a-3p	0	4	14	8	26
mmu-miR-144-5p	2	2	445	12	461
mmu-miR-144-3p	99	243	454	12938	13734
mmu-miR-143-5p	0	0	5	2	7
mmu-miR-143-3p	1707	1721	5687	1580	10695
mmu-miR-142-5p	41	119	16	346	522
mmu-miR-142-3p	0	0	19	93	112
mmu-miR-141-3p	42	264	22	98	426
mmu-miR-140-5p	0	0	25	124	149
mmu-miR-140-3p	2	7	311	467	787
mmu-miR-139-5p	8	8	3	155	174
mmu-miR-139-3p	0	0	0	3	3
mmu-miR-138-5p	0	0	0	7	7
mmu-miR-137-5p	0	0	0	2	2
mmu-miR-137-3p	0	0	0	41	41
mmu-miR-136-5p	0	0	2	12	14
mmu-miR-136-3p	0	0	2	3	5
mmu-miR-135b-5p	0	0	14	6	20
mmu-miR-134-5p	0	0	19	95	114
mmu-miR-133a-3p	4	0	9	42	55
mmu-miR-132-5p	0	0	0	2	2
mmu-miR-132-3p	0	0	92	158	250
mmu-miR-130b-5p	0	0	2	4	6
mmu-miR-130b-3p	2	29	40	699	770
mmu-miR-130a-3p	45	165	145	6375	6730
mmu-miR-1306-5p	0	0	0	8	8
mmu-miR-1306-3p	0	0	0	2	2
mmu-miR-129-5p	0	0	14	4	18
mmu-miR-129-2-3p	0	2	0	0	2
mmu-miR-128-3p	5	46	2	176	229
mmu-miR-128-2-5p	0	0	2	0	2
mmu-miR-127-5p	0	0	2	8	10
mmu-miR-127-3p	32	14	68	31	145
mmu-miR-126-5p	34	125	100	417	676
mmu-miR-126-3p	2	8	120	1392	1522
mmu-miR-125b-5p	9	10	107	183	309
mmu-miR-125b-2-3p	7	15	16	38	76
mmu-miR-125b-1-3p	0	2	0	3	5
mmu-miR-125a-5p	94	232	31	180	537
mmu-miR-125a-3p	0	2	10	11	23
mmu-miR-1249-3p	0	0	0	3	3
mmu-miR-1247-5p	0	0	0	6	6
mmu-miR-122-5p	2892	16730	2963	72685	95270
mmu-miR-122-3p	0	0	0	235	235
mmu-miR-1198-5p	4	25	44	101	174
mmu-miR-10b-5p	3270	11869	1237	318	16694
mmu-miR-10b-3p	0	0	0	2	2
mmu-miR-10a-5p	4929	14490	972	599	20990
mmu-miR-10a-3p	0	0	25	28	53
mmu-miR-107-3p	0	0	2	4	6
mmu-miR-106b-5p	2	2	417	4599	5020
mmu-miR-106b-3p	13	12	188	52	265
mmu-miR-106a-5p	0	0	0	32	32
mmu-miR-103-3p	207	1861	146	1946	4160	X
mmu-miR-103-2-5p	0	0	0	2	2
mmu-miR-101b-3p	2	8	987	2280	3277
mmu-miR-101a-5p	0	0	0	6	6
mmu-miR-101a-3p	5	3	515	309	832
mmu-miR-100-5p	167	123	147	111	548
mmu-let-7i-5p	115	270	639	1394	2418
mmu-let-7i-3p	0	0	0	96	96
mmu-let-7g-5p	42	57	594	1095	1788
mmu-let-7g-3p	0	0	0	2	2
mmu-let-7f-5p	98	209	157	281	745
mmu-let-7f-1-3p	0	2	0	2	4
mmu-let-7e-5p	0	0	11	17	28
mmu-let-7e-3p	0	0	2	2	4
mmu-let-7d-5p	0	7	10	360	377
mmu-let-7d-3p	13	60	119	565	757
mmu-let-7c-5p	271	152	714	510	1647
mmu-let-7b-5p	39	58	880	904	1881
mmu-let-7b-3p	0	0	0	10	10
mmu-let-7a-5p	24	60	478	241	803	X
mmu-let-7a-1-3p	0	0	12	30	42
