# Supplementary material for: Parasite-Derived MicroRNAs in Host Serum As Novel Biomarkers of Helminth Infection
Source: PLoS Negl Trop Dis. 2014 Feb 20;8(2):e2701. doi: 10.1371/journal.pntd.0002701 (PMC3930507; doi:10.1371/journal.pntd.0002701)
Supplement: Table S4 — Prediction of known or novel S. mansoni miRNAs in mouse serum based on miRdeep2. This table shows all predictions (only predictions with a miRdeep2 score >0 are included in the text). Read assignments are: uninfected experiment 1 (R1N), infected experiment 1 (R1I), uninfected experiment 2 (607), infected experiment 2 (608 or 609). The number of reads in that sample is listed after the “x”. (TXT) [file pntd.0002701.s009.txt]

>Schisto_mansoni.Chr_3.unplaced.SC_0174_484
score total		          -5.3
score for star read(s)	          -1.3
score for read counts	          -1.8
score for mfe		           0.6
score for randfold	          -2.2
score for cons. seed	          -0.6
total read count	             8
mature read count	             8
loop read count		             0
star read count		             0
exp                   fffffffffffffffffffffffffffffffffffffffffffffSSSSSSSSSSSSSSSSSSSSSSSlllMMMMMMMMMMMMMMMMMMMMMffffffffffffffffff
pri_seq               gcguuagaggccuucgugauuucaaguaugcggucggcagaugcagccagcucgucuaugccguuguuuuaaaacgagacgagaacugcuugcaccuguugcggaaguuu
pri_struct            ((((..((((.(.....).))))....))))...((((((.(((((.((((((((((....((((.......)))))))))))..))).))))).)))))).........	#MM
608_25061_x2          .....................................................................uaaaacgagacgagaacugcu....................	0
609_23758_x2          .....................................................................uaaaacgagacgagaacugcu....................	0
608_16763_x2          ......................................................................aaaacgagacgagaacugcu....................	0
609_15456_x2          .......................................................................aaacgagacgagaacugcuuU..................	1


>Schisto_mansoni.Chr_4_575
score total		           0.4
score for star read(s)	          -1.3
score for read counts	          -3.9
score for mfe		             1
score for randfold	           1.6
score for cons. seed	             3
miRNA with same seed	   aae-miR-993
total read count	             4
mature read count	             4
loop read count		             0
star read count		             0
exp                   ffffffffffffffffffffMMMMMMMMMMMMMMMMMMMMMMllllllllllllllSSSSSSSSSSSSSSSSSSSSSSffffffffffffffffffffffffffffffffff
pri_seq               uaauuugauuccucaguaugaacccuguagacccgaguuuggaugcagucagaugcaaauucgagucuauaaggaaaaauacuuuggaaguagacaucugauauuugauuau
pri_struct            ...((((.((((..(((((...((.(((((((.((((((((.((........)).)))))))).))))))).))....)))))..)))).)))).(((........)))...	#MM
R1I_77294_x2          ....................aacccuguagacccgaguuugg......................................................................	0
sja-miR-10-5p         ....................aacccuguagacccgaguuugg......................................................................	0
sja-miR-10-5p         ....................aacccuguagacccgaguuugg......................................................................	0
sma-miR-10-5p         ....................aacccuguagacccgaguuugg......................................................................	0
608_16843_x2          ....................aacccuguagacccgaguuugg......................................................................	0
sma-miR-10-5p         ....................aacccuguagacccgaguuugg......................................................................	0


>Schisto_mansoni.Chr_4_530
score total		         -20.6
score for star read(s)	          -1.3
score for read counts	          -4.9
score for mfe		         -15.1
score for randfold	          -2.2
score for cons. seed	             3
miRNA with same seed	  hsa-miR-3975
total read count	             2
mature read count	             2
loop read count		             0
star read count		             0
exp                   ffffffffffffffffffffMMMMMMMMMMMMMMMMMMMllllllllllSSSSSSSSSSSSSSSSSSSSffffffffffffffffffffffffffffffffffffffff
pri_seq               aacccauucaccguauucguagaggcuacgaccugaucuucaaauauucuuccgucuuacgcuaacucgaaauguggaaagguaaaucgaaauaugcauuacaauguuu
pri_struct            .(((..(((((.((.((((.((.(((((.(((..((..............)).))).)).)))..)))))))))))))..)))......((((((........))))))	#MM
608_17593_x2          ....................agaggcuacgaccugaucu......................................................................	0


>Schisto_mansoni.Chr_2_260
score total		         -10.4
score for star read(s)	          -1.3
score for read counts	          -4.9
score for mfe		          -4.9
score for randfold	          -2.2
score for cons. seed	             3
miRNA with same seed	  gma-miR4380a
total read count	             2
mature read count	             2
loop read count		             0
star read count		             0
exp                   ffffffffffffffffffffMMMMMMMMMMMMMMMMMMMllllllllllllllllllllllllllSSSSSSSSSSSSSSSSSSSSSSffffffffffffffffffffff
pri_seq               auuuggauagauucagaggaaggauugugagagcauaccucauuuaauaaacuauuuaagaugucgaucuucucaauccagucuaaucccaauagaucuaaaucaugcc
pri_struct            ((((((((..(((..(.(((.((((((((((((.((.(..(((((((........)).)))))..))).))))))...))))))..)))))))..))))))))......	#MM
608_18138_x2          ....................aggauugugagagcauacc......................................................................	0


>Schisto_mansoni.Chr_3_411
score total		         -19.8
score for star read(s)	          -1.3
score for read counts	          -4.9
score for mfe		         -10.7
score for randfold	          -2.2
score for cons. seed	          -0.6
total read count	             2
mature read count	             2
loop read count		             0
star read count		             0
exp                   ffffffffffffffffffffMMMMMMMMMMMMMMMMMMMMllllllllllllllllllllllllllllllllllllSSSSSSSSSSSSSSSSSSSSSSSSffffffffff
pri_seq               uuuauuaaccguuuucuuaaaguuacaaaacucagggccuagugauaacgcuuuugaaucagucuuaucaagcuuagcacuggaaaaauuguguagguacugaccgggau
pri_struct            ........(((...((....(.(((((....((((.((..((((((((.(((........))).)))))..)))..)).))))........))))).)...)).)))...	#MM
608_18283_x2          ....................aguuacaaaacucagggccu......................................................................	0


>Schisto_mansoni.Chr_1_6
score total		         -15.4
score for star read(s)	          -1.3
score for read counts	          -4.9
score for mfe		          -6.3
score for randfold	          -2.2
score for cons. seed	          -0.6
total read count	             2
mature read count	             2
loop read count		             0
star read count		             0
exp                   ffffffffffffffffffffMMMMMMMMMMMMMMMMMMMMllllllllSSSSSSSSSSSSSSSSSSSSSSSSSfffffffffffffffffffffffffffffffffffff
pri_seq               ugcccuaauuguucugccagauuucgauuguuuugaugauucacauguuccuguugaaaccucuuauaaaaaugggagaagaaugucgggugcauuaaaugauaaucaag
pri_struct            .((((..(((.((((.(((..(((.....(((((((((((......)))...)))))))).......)))..))).)))).)))...))))...................	#MM
608_18580_x2          ....................auuucgauuguuuugaugau......................................................................	0


>Schisto_mansoni.Chr_3_358
score total		         -12.2
score for star read(s)	          -1.3
score for read counts	          -4.9
score for mfe		          -6.7
score for randfold	          -2.2
score for cons. seed	             3
miRNA with same seed	  hsa-miR-5093
total read count	             2
mature read count	             2
loop read count		             0
star read count		             0
exp                   ffffffffffffffffffffMMMMMMMMMMMMMMMMMMMMMllllllllllllllllllllllllllllllllllllllllSSSSSSSSSSSSSSSSSSSSSSffffffff
pri_seq               uauaauauucauugucaaaucggaaauggacauucaucgugcaucuaagaacuaacuguuuuauugcgguuacgggaauuacgguuucugugugccucucgguuaauucau
pri_struct            .................(((((((...(.((((..((((((..(((......(((((((......)))))))..)))..))))))....)))).).)).))))).......	#MM
608_19860_x2          ....................cggaaauggacauucaucgug......................................................................	0


>Schisto_mansoni.Chr_3_414
score total		         -16.4
score for star read(s)	          -1.3
score for read counts	          -4.9
score for mfe		         -10.9
score for randfold	          -2.2
score for cons. seed	             3
miRNA with same seed	  hsa-miR-5093
total read count	             2
mature read count	             2
loop read count		             0
star read count		             0
exp                   ffffffffffffffffffffffffffffffffffffffffSSSSSSSSSSSSSSSSSSSSSSSlllllllMMMMMMMMMMMMMMMMMMMMMffffffffffffffffffff
pri_seq               ugccaguagagggcccaauggugacccuauggcuaccccauccaauugucuauaauauucauugucaaaucggaaauggacauucaucgugcaucuaagaacuaacuguuu
pri_struct            .((((.(((.(((((....)))..))))))))).....(((.....(((((((....((((((....))).))).)))))))......))).......((((.....))))	#MM
608_19860_x2          ......................................................................cggaaauggacauucaucgug....................	0


>Schisto_mansoni.Chr_3_357
score total		         -16.4
score for star read(s)	          -1.3
score for read counts	          -4.9
score for mfe		         -10.9
score for randfold	          -2.2
score for cons. seed	             3
miRNA with same seed	  hsa-miR-5093
total read count	             2
mature read count	             2
loop read count		             0
star read count		             0
exp                   ffffffffffffffffffffffffffffffffffffffffSSSSSSSSSSSSSSSSSSSSSSSlllllllMMMMMMMMMMMMMMMMMMMMMffffffffffffffffffff
pri_seq               ugccaguagagggcccaauggugacccuauggcuaccccauccaauugucuauaauauucauugucaaaucggaaauggacauucaucgugcaucuaagaacuaacuguuu
pri_struct            .((((.(((.(((((....)))..))))))))).....(((.....(((((((....((((((....))).))).)))))))......))).......((((.....))))	#MM
608_19860_x2          ......................................................................cggaaauggacauucaucgug....................	0


>Schisto_mansoni.Chr_3_413
score total		         -12.2
score for star read(s)	          -1.3
score for read counts	          -4.9
score for mfe		          -6.7
score for randfold	          -2.2
score for cons. seed	             3
miRNA with same seed	  hsa-miR-5093
total read count	             2
mature read count	             2
loop read count		             0
star read count		             0
exp                   ffffffffffffffffffffMMMMMMMMMMMMMMMMMMMMMllllllllllllllllllllllllllllllllllllllllSSSSSSSSSSSSSSSSSSSSSSffffffff
pri_seq               uauaauauucauugucaaaucggaaauggacauucaucgugcaucuaagaacuaacuguuuuauugcgguuacgggaauuacgguuucugugugccucucgguuaauucau
pri_struct            .................(((((((...(.((((..((((((..(((......(((((((......)))))))..)))..))))))....)))).).)).))))).......	#MM
608_19860_x2          ....................cggaaauggacauucaucgug......................................................................	0


>Schisto_mansoni.Chr_W_988
score total		         -10.1
score for star read(s)	          -1.3
score for read counts	          -4.9
score for mfe		            -1
score for randfold	          -2.2
score for cons. seed	          -0.6
total read count	             2
mature read count	             2
loop read count		             0
star read count		             0
exp                   fffffffffffffffffffffffffffffffffffffffffSSSSSSSSSSSSSSSSSSSSSSSllllllMMMMMMMMMMMMMMMMMMMMffffffffffffffffffff
pri_seq               uuuguucacuaugcugaaugguggaaaguucuuugcgaagcuggaucuugcugaugccuaucuacaaguagaaguggcugaagaaccgagagagcuacucaccauuaaua
pri_struct            ................((((((((..((((((((.......(((.((((......(((..((((....))))...)))..)))).)))))))))))..))))))))....	#MM
608_20514_x2          ......................................................................gaaguggcugaagaaccgag....................	0


>Schisto_mansoni.Chr_W_919
score total		         -10.1
score for star read(s)	          -1.3
score for read counts	          -4.9
score for mfe		            -1
score for randfold	          -2.2
score for cons. seed	          -0.6
total read count	             2
mature read count	             2
loop read count		             0
star read count		             0
exp                   fffffffffffffffffffffffffffffffffffffffffSSSSSSSSSSSSSSSSSSSSSSSllllllMMMMMMMMMMMMMMMMMMMMffffffffffffffffffff
pri_seq               uuuguucacuaugcugaaugguggaaaguucuuugcgaagcuggaucuugcugaugccuaucuacaaguagaaguggcugaagaaccgagagagcuacucaccauuaaua
pri_struct            ................((((((((..((((((((.......(((.((((......(((..((((....))))...)))..)))).)))))))))))..))))))))....	#MM
608_20514_x2          ......................................................................gaaguggcugaagaaccgag....................	0


>Schisto_mansoni.Chr_2_331
score total		         -13.8
score for star read(s)	          -1.3
score for read counts	          -4.9
score for mfe		          -8.3
score for randfold	          -2.2
score for cons. seed	             3
miRNA with same seed	  bmo-miR-3228
total read count	             2
mature read count	             2
loop read count		             0
star read count		             0
exp                   ffffffffffffffffffffMMMMMMMMMMMMMMMMMMMMlllllllllllllllllllllllSSSSSSSSSSSSSSSSfffffffffffffffffffffffffffffff
pri_seq               ugccuuguggauuagaccucuagaucaaagacucggaguguggcuucguaagaaaaucaccugcuucguuuugacuaucuguacaguaucccaucccucacacaaaucga
pri_struct            .....((.((((...((...(((.((((((...((((((((((.(((....)))..))))..)))))))))))))))...)).....)))))).................	#MM
608_25225_x2          ....................uagaucaaagacucggagug......................................................................	0


>Schisto_mansoni.Chr_2_277
score total		          -9.4
score for star read(s)	          -1.3
score for read counts	          -4.9
score for mfe		            -4
score for randfold	          -2.2
score for cons. seed	             3
miRNA with same seed	  bmo-miR-3228
total read count	             2
mature read count	             2
loop read count		             0
star read count		             0
exp                   fffffffffffffffffffffffffffffffffffffffffffffffffSSSSSSSSSSSSSSSSSllllMMMMMMMMMMMMMMMMMMMMffffffffffffffffffff
pri_seq               auuguugaucaccggcuagcaugggacugcaucuucuaauguugcuucacugccuuguggauuagaccucuagaucaaagacucggaguguggcuucguaagaaaaucac
pri_struct            ..(((.(.((.(((.......)))))).)))..((((.(((..(((.((((.((((.(((.((((....)))).))))))....).)))).)))..))).))))......	#MM
608_25225_x2          ......................................................................uagaucaaagacucggagug....................	0


>Schisto_mansoni.Chr_2_332
score total		          -9.4
score for star read(s)	          -1.3
score for read counts	          -4.9
score for mfe		            -4
score for randfold	          -2.2
score for cons. seed	             3
miRNA with same seed	  bmo-miR-3228
total read count	             2
mature read count	             2
loop read count		             0
star read count		             0
exp                   fffffffffffffffffffffffffffffffffffffffffffffffffSSSSSSSSSSSSSSSSSllllMMMMMMMMMMMMMMMMMMMMffffffffffffffffffff
pri_seq               auuguugaucaccggcuagcaugggacugcaucuucuaauguugcuucacugccuuguggauuagaccucuagaucaaagacucggaguguggcuucguaagaaaaucac
pri_struct            ..(((.(.((.(((.......)))))).)))..((((.(((..(((.((((.((((.(((.((((....)))).))))))....).)))).)))..))).))))......	#MM
608_25225_x2          ......................................................................uagaucaaagacucggagug....................	0


>Schisto_mansoni.Chr_2_278
score total		         -13.8
score for star read(s)	          -1.3
score for read counts	          -4.9
score for mfe		          -8.3
score for randfold	          -2.2
score for cons. seed	             3
miRNA with same seed	  bmo-miR-3228
total read count	             2
mature read count	             2
loop read count		             0
star read count		             0
exp                   ffffffffffffffffffffMMMMMMMMMMMMMMMMMMMMlllllllllllllllllllllllSSSSSSSSSSSSSSSSfffffffffffffffffffffffffffffff
pri_seq               ugccuuguggauuagaccucuagaucaaagacucggaguguggcuucguaagaaaaucaccugcuucguuuugacuaucuguacaguaucccaucccucacacaaaucga
pri_struct            .....((.((((...((...(((.((((((...((((((((((.(((....)))..))))..)))))))))))))))...)).....)))))).................	#MM
608_25225_x2          ....................uagaucaaagacucggagug......................................................................	0


>Schisto_mansoni.SC_0218_1249
score total		         -19.8
score for star read(s)	          -1.3
score for read counts	          -4.9
score for mfe		         -10.7
score for randfold	          -2.2
score for cons. seed	          -0.6
total read count	             2
mature read count	             2
loop read count		             0
star read count		             0
exp                   fffffffffffffffffffffffSSSSSSSSSSSSSSSSSSSSSSSllllllllllllllllllllllllMMMMMMMMMMMMMMMMMMMMffffffffffffffffffff
pri_seq               ccgcuagggcaaaugauucaaguacaccgaacguuauuccuggucuccugaaaccacacucuaaacuauauauaggaacuuucaauguccgaacauugugccaaauagga
pri_struct            ((.....((((((((.(((..(.(((..(((.((...(((((..............................))))))).)))..)))).))))))).)))).....)).	#MM
608_25276_x2          ......................................................................uauaggaacuuucaaugucc....................	0


>Schisto_mansoni.SC_0550_1372
score total		          -5.5
score for star read(s)	          -1.3
score for read counts	          -0.8
score for mfe		          -0.5
score for randfold	          -2.2
score for cons. seed	          -0.6
total read count	            10
mature read count	             6
loop read count		             4
star read count		             0
exp                   ffffffffSSSSSSSSSSSSSSSSSSllllllllllllllllllllllllllllllllllllllllllllMMMMMMMMMMMMMMMMMMMMMffffffffffffffffffff
pri_seq               cuauugagggcaaguccuugagcggggugucucuuggcgggaggaugauaaacucaucugacgacguauaugacuuauggaaaacgcgccucuauagcacacuagacggua
pri_struct            ((((.((((((...(((.((((((...((((........(..((((((.....))))))..)))))....)).)))).)))....)).)))).))))..............	#MM
609_17001_x2          ...............................................auaaacucaucugacgacgu............................................	0
609_17134_x2          .......................................................aucugacgacguauaugacu....................................	0
608_8649_x6           ......................................................................ugacuuauggaaaacgcgccu....................	0


>Schisto_mansoni.SC_0550_1337
score total		          -5.5
score for star read(s)	          -1.3
score for read counts	          -0.8
score for mfe		          -0.5
score for randfold	          -2.2
score for cons. seed	          -0.6
total read count	            10
mature read count	             6
loop read count		             4
star read count		             0
exp                   ffffffffSSSSSSSSSSSSSSSSSSllllllllllllllllllllllllllllllllllllllllllllMMMMMMMMMMMMMMMMMMMMMffffffffffffffffffff
pri_seq               cuauugagggcaaguccuugagcggggugucucuuggcgggaggaugauaaacucaucugacgacguauaugacuuauggaaaacgcgccucuauagcacacuagacggua
pri_struct            ((((.((((((...(((.((((((...((((........(..((((((.....))))))..)))))....)).)))).)))....)).)))).))))..............	#MM
609_17001_x2          ...............................................auaaacucaucugacgacgu............................................	0
609_17134_x2          .......................................................aucugacgacguauaugacu....................................	0
608_8649_x6           ......................................................................ugacuuauggaaaacgcgccu....................	0


>Schisto_mansoni.SC_0137_1129
score total		           4.3
score for star read(s)	          -1.3
score for read counts	             0
score for mfe		             1
score for randfold	           1.6
score for cons. seed	             3
miRNA with same seed	    cbr-miR-58
total read count	            37
mature read count	            37
loop read count		             0
star read count		             0
exp                   fffffffffffffffffffffffffffffffffSSSSSSSSSSSSSSSSSSSSSSlllllllllllllllMMMMMMMMMMMMMMMMMMMMMMffffffffffffffff
pri_seq               aguuaguugcauuaaacuuucagaucggcaagucggcuuuuauugcgcucugagaaaauuuauugucaucugagaucgcgauuaaagcugguuuuccauuugugagca
pri_struct            ................(((.(((((.((.(((((((((((.((((((.(((.(((..((.....))..))).))).)))))).))))))))))).))))))).)))..	#MM
609_5598_x9           ......................................................................ugagaucgcgauuaaagc....................	0
608_7614_x7           ......................................................................ugagaucgcgauuaaagc....................	0
R1I_118088_x2         ......................................................................ugagaucgcgauuaaagcugg.................	0
608_16433_x3          ......................................................................ugagaucgcgauuaaagcuggu................	0
sma-bantam            ......................................................................ugagaucgcgauuaaagcuggu................	0
R1I_25546_x11         ......................................................................ugagaucgcgauuaaagcuggu................	0
sja-bantam            ......................................................................ugagaucgcgauuaaagcuggu................	0
sma-bantam            ......................................................................ugagaucgcgauuaaagcuggu................	0
sja-bantam            ......................................................................ugagaucgcgauuaaagcuggu................	0
R1I_47727_x5          ......................................................................ugagaucgcgauuaaagcugguuu..............	0


>Schisto_mansoni.SC_0156_1185
score total		         -16.4
score for star read(s)	          -1.3
score for read counts	          -4.9
score for mfe		          -7.3
score for randfold	          -2.2
score for cons. seed	          -0.6
total read count	             2
mature read count	             2
loop read count		             0
star read count		             0
exp                   fffffffffffffffffffffffffffSSSSSSSSSSSSSSSSSSlllllllllllllllllllllllllMMMMMMMMMMMMMMMMMMMMffffffffffffffffffff
pri_seq               auauuauagaacgauuucuaauuguguaccggacgacuccgcaugauuuauuacccgacuucaaauccccugcggaagugcuuaugggacggaagcuacgaacaauccau
pri_struct            ......(((((....))))).((.(((.(((....((((((((.(((((.............)))))...))))).))).....))).))).))................	#MM
608_26443_x2          ......................................................................ugcggaagugcuuaugggac....................	0


>Schisto_mansoni.SC_0156_1188
score total		         -16.4
score for star read(s)	          -1.3
score for read counts	          -4.9
score for mfe		          -7.3
score for randfold	          -2.2
score for cons. seed	          -0.6
total read count	             2
mature read count	             2
loop read count		             0
star read count		             0
exp                   fffffffffffffffffffffffffffSSSSSSSSSSSSSSSSSSlllllllllllllllllllllllllMMMMMMMMMMMMMMMMMMMMffffffffffffffffffff
pri_seq               auauuauagaacgauuucuaauuguguaccggacgacuccgcaugauuuauuacccgacuucaaauccccugcggaagugcuuaugggacggaagcuacgaacaauccau
pri_struct            ......(((((....))))).((.(((.(((....((((((((.(((((.............)))))...))))).))).....))).))).))................	#MM
608_26443_x2          ......................................................................ugcggaagugcuuaugggac....................	0


>Schisto_mansoni.Chr_3_398
score total		           1.9
score for star read(s)	          -1.3
score for read counts	          -2.3
score for mfe		           1.1
score for randfold	           1.6
score for cons. seed	             3
miRNA with same seed	sme-miR-2160-5p
total read count	             7
mature read count	             7
loop read count		             0
star read count		             0
exp                   ffffffffffffffffffffMMMMMMMMMMMMMMMMMMMMMMMlllllllllllllllllllSSSSSSSSSSSSSSSSSSSSSSSfffffffffffffffffffffffffff
pri_seq               cuuuaaaugauuuuuacauuuggcgcuuaguagaaugucaccguaaacauuauuauacaacgguaacauuuacuaagagcucagauguagaguuaugagcaucaguuuuaua
pri_struct            ......((((((((.(((((((((.(((((((((.(((.(((((...............))))).)))))))))))).)).)))))))))))))))((((....))))....	#MM
608_26715_x2          ....................uggcgcuuaguagaaugucacc......................................................................	0
609_25168_x2          ....................uggcgcuuaguagaaugucacc......................................................................	0
R1I_76040_x3          ....................uggcgcuuaguagaaugucaccg.....................................................................	0


>Schisto_mansoni.SC_0049_1064
score total		            -9
score for star read(s)	          -1.3
score for read counts	          -4.9
score for mfe		             0
score for randfold	          -2.2
score for cons. seed	          -0.6
total read count	             2
mature read count	             2
loop read count		             0
star read count		             0
exp                   ffffffffffffffffffffMMMMMMMMMMMMMMMMMMMMllllllllllllllllllllllllllllllllSSSSSSSSSSSSSSSSSSffffffffffffffffffff
pri_seq               uauagaugccuaaguagucuuggcuacgcgcaugaaguugucauccacaagcgccauuuuguggacccuacaacuggggugcauaccaacaacauugaagcuaugugguc
pri_struct            .......(((...(((((.((((.((.((((....((((((..((((((((......))))))))....))))))...)))).))))))..........)))))..))).	#MM
608_26720_x2          ....................uggcuacgcgcaugaaguug......................................................................	0


>Schisto_mansoni.Chr_2_257
score total		         -11.8
score for star read(s)	          -1.3
score for read counts	          -4.4
score for mfe		          -3.2
score for randfold	          -2.2
score for cons. seed	          -0.6
total read count	             3
mature read count	             3
loop read count		             0
star read count		             0
exp                   fffffffffffffffffffffffffffffffffSSSSSSSSSSSSSSSSSSSSSllllllllllllllllMMMMMMMMMMMMMMMMMMMMMffffffffffffffffffff
pri_seq               uuugaccgggaaucauuuugagaacauguuacaucggagggauuugauuuaacaucauuaugaggacauauuaagucggagguauucgauuuaacaucauuaugagagcac
pri_struct            ........(...((((..(((.....(((((.((((((....((((((((((......((((....))))))))))))))....)))))).))))))))..))))...)..	#MM
608_16674_x3          ......................................................................uuaagucggagguauucgauu....................	0


>Schisto_mansoni.Chr_5_643
score total		          -2.2
score for star read(s)	          -1.3
score for read counts	          -2.8
score for mfe		           1.2
score for randfold	          -2.2
score for cons. seed	             3
miRNA with same seed	aca-miR-5408a-3p
total read count	             6
mature read count	             6
loop read count		             0
star read count		             0
exp                   ffffffffffffffffffffMMMMMMMMMMMMMMMMMMMMMMMllllllllllllllllllllllllSSSSSSSSSSSSSSSSSSSSSfffffffffffffffffffffffff
pri_seq               ugucuaguccguuugccaugaaagacuugaguagugagacgcuuacagcgugguuuuuucccuucggcgccucauacugagucuuucccggcucacuggccuaaccgucugag
pri_struct            .((.(((.((((..(((..(((((((((.((((.((((.((((...((...((......))))..)))).)))))))))))))))))..)))..)).)).)))))........	#MM
R1I_117879_x2         ..................ugaaagacuugaguagugag...........................................................................	0
sja-miR-71b-5p        ..................ugaaagacuugaguagugagacg........................................................................	0
sja-miR-71b-5p        ..................ugaaagacuugaguagugagacg........................................................................	0
sma-miR-71b-5p        ..................ugaaagacuugaguagugagacg........................................................................	0
sma-miR-71b-5p        ..................ugaaagacuugaguagugagacg........................................................................	0
609_15468_x2          ....................aaagacuugaguagugagacgcu......................................................................	0
R1I_77040_x2          ....................aaagacuugaguagugagacgcu......................................................................	0


>Schisto_mansoni.Chr_W_995
score total		          -1.6
score for star read(s)	          -1.3
score for read counts	          -4.9
score for mfe		             0
score for randfold	           1.6
score for cons. seed	             3
miRNA with same seed	aly-miR172e-3p
total read count	             2
mature read count	             2
loop read count		             0
star read count		             0
exp                   ffffffffffffffffffffMMMMMMMMMMMMMMMMMMMMMllllSSSSSSSSSSSSSSSSSSSSSSffffffffffffffffffffffffffffffffffffffffffff
pri_seq               uacgcgucucggauucucucaaaucuugauucuaggggacuucagucuuccuagaaucaacuucauggaacguacguacauuggaggugacaacucuacugaagcucuguu
pri_struct            ...((((..((..((((........(((((((((((((((....))).))))))))))))......)))))).)))).((.(((((.......))))).))..........	#MM
609_15500_x2          ....................aaaucuugauucuaggggacu......................................................................	0


>Schisto_mansoni.Chr_6_772
score total		         -13.2
score for star read(s)	          -1.3
score for read counts	          -4.9
score for mfe		          -4.2
score for randfold	          -2.2
score for cons. seed	          -0.6
total read count	             2
mature read count	             2
loop read count		             0
star read count		             0
exp                   fffffffffffffffffffffffSSSSSSSSSSSSSSSSSSSSSSSSSllllllllllllllllllllllMMMMMMMMMMMMMMMMMMMMffffffffffffffffffff
pri_seq               uucaucaucucagcuucugauagucucuugaucaauaacaaguguuacagucuacuaugaaggaauagguaacggaaaacgucugaugcuauuuaaaggucggaugacuu
pri_struct            ....((((((.(.(((..((((((.((..(((..........((((((..(((........)))....))))))......))).)).))))))..))).).))))))...	#MM
609_15574_x2          ......................................................................aacggaaaacgucugaugcu....................	0


>Schisto_mansoni.Chr_2_294
score total		         -14.2
score for star read(s)	          -1.3
score for read counts	          -4.9
score for mfe		          -5.2
score for randfold	          -2.2
score for cons. seed	          -0.6
total read count	             2
mature read count	             2
loop read count		             0
star read count		             0
exp                   ffffffffffffffffffffSSSSSSSSSSSSSSSSSSSSllllllllllllllllllllllllllllllMMMMMMMMMMMMMMMMMMMMMffffffffffffffffffff
pri_seq               gucuaauuucugccgacagguaucuuguaagaucacuuuggcugguaguauuauuagggcuauaaacccaaauagaucaaagauagaugcuacguacgacaaaauguuucu
pri_struct            .....((((.((.((((.(((((((.....((((..(((((...(((((.........)))))....)))))..))))......)))))))..)).)).))))))......	#MM
609_15735_x2          ......................................................................aauagaucaaagauagaugcu....................	0


>Schisto_mansoni.Chr_2_229
score total		         -14.2
score for star read(s)	          -1.3
score for read counts	          -4.9
score for mfe		          -5.2
score for randfold	          -2.2
score for cons. seed	          -0.6
total read count	             2
mature read count	             2
loop read count		             0
star read count		             0
exp                   ffffffffffffffffffffSSSSSSSSSSSSSSSSSSSSllllllllllllllllllllllllllllllMMMMMMMMMMMMMMMMMMMMMffffffffffffffffffff
pri_seq               gucuaauuucugccgacagguaucuuguaagaucacuuuggcugguaguauuauuagggcuauaaacccaaauagaucaaagauagaugcuacguacgacaaaauguuucu
pri_struct            .....((((.((.((((.(((((((.....((((..(((((...(((((.........)))))....)))))..))))......)))))))..)).)).))))))......	#MM
609_15735_x2          ......................................................................aauagaucaaagauagaugcu....................	0


>Schisto_mansoni.Chr_1_122
score total		         -13.9
score for star read(s)	          -1.3
score for read counts	          -4.9
score for mfe		          -4.8
score for randfold	          -2.2
score for cons. seed	          -0.6
total read count	             2
mature read count	             2
loop read count		             0
star read count		             0
exp                   ffffffffffffffSSSSSSSSSSSSSSSSSSSSSSSSllllllllllllllllllllllllllllllllMMMMMMMMMMMMMMMMMMMMffffffffffffffffffff
pri_seq               aucggcaaagcaaugaaucugaguagccagugguuuguacgauucugguacgaaauaucuacgaaguaacaauucacuugggcgcuucauaccucugagccaaaaguccc
pri_struct            ...(((..((..((((.....(((..(((((((.((((((......((((.....))))......)).)))).)))).)))..)))))))....))..))).........	#MM
609_15779_x2          ......................................................................aauucacuugggcgcuucau....................	0


>Schisto_mansoni.Chr_1_47
score total		         -13.9
score for star read(s)	          -1.3
score for read counts	          -4.9
score for mfe		          -4.8
score for randfold	          -2.2
score for cons. seed	          -0.6
total read count	             2
mature read count	             2
loop read count		             0
star read count		             0
exp                   ffffffffffffffSSSSSSSSSSSSSSSSSSSSSSSSllllllllllllllllllllllllllllllllMMMMMMMMMMMMMMMMMMMMffffffffffffffffffff
pri_seq               aucggcaaagcaaugaaucugaguagccagugguuuguacgauucugguacgaaauaucuacgaaguaacaauucacuugggcgcuucauaccucugagccaaaaguccc
pri_struct            ...(((..((..((((.....(((..(((((((.((((((......((((.....))))......)).)))).)))).)))..)))))))....))..))).........	#MM
609_15779_x2          ......................................................................aauucacuugggcgcuucau....................	0


>Schisto_mansoni.SC_0550_1354
score total		            -7
score for star read(s)	          -1.3
score for read counts	          -4.4
score for mfe		            -2
score for randfold	          -2.2
score for cons. seed	             3
miRNA with same seed	hco-mir-5912a-3p
total read count	             3
mature read count	             3
loop read count		             0
star read count		             0
exp                   ffffffffffffffffffffMMMMMMMMMMMMMMMMMMMMMllllllSSSSSSSSSSSSSSSSSSSSSfffffffffffffffffffffffffffffffffffffffffff
pri_seq               gacguuacggucucgugcccaauucgaacuggcaguugacuaaggugugaauaagaagcuaguguuggggaaguuggcaacuugugcaguaggcgguucggugaagauagg
pri_struct            ..((..((.((((..((((((((....((((((.(((.((......)).))).....)))))))))))).(((((...)))))...))..)))).)).))...........	#MM
609_11559_x3          ....................aauucgaacuggcaguugacu......................................................................	0


>Schisto_mansoni.Chr_5_649
score total		            -7
score for star read(s)	          -1.3
score for read counts	          -4.4
score for mfe		            -2
score for randfold	          -2.2
score for cons. seed	             3
miRNA with same seed	hco-mir-5912a-3p
total read count	             3
mature read count	             3
loop read count		             0
star read count		             0
exp                   ffffffffffffffffffffMMMMMMMMMMMMMMMMMMMMMllllllSSSSSSSSSSSSSSSSSSSSSfffffffffffffffffffffffffffffffffffffffffff
pri_seq               gacguuacggucucgugcccaauucgaacuggcaguugacuaaggugugaauaagaagcuaguguuggggaaguuggcaacuugugcaguaggcgguucggugaagauagg
pri_struct            ..((..((.((((..((((((((....((((((.(((.((......)).))).....)))))))))))).(((((...)))))...))..)))).)).))...........	#MM
609_11559_x3          ....................aauucgaacuggcaguugacu......................................................................	0


>Schisto_mansoni.Chr_5_655
score total		            -7
score for star read(s)	          -1.3
score for read counts	          -4.4
score for mfe		            -2
score for randfold	          -2.2
score for cons. seed	             3
miRNA with same seed	hco-mir-5912a-3p
total read count	             3
mature read count	             3
loop read count		             0
star read count		             0
exp                   ffffffffffffffffffffMMMMMMMMMMMMMMMMMMMMMllllllSSSSSSSSSSSSSSSSSSSSSfffffffffffffffffffffffffffffffffffffffffff
pri_seq               gacguuacggucucgugcccaauucgaacuggcaguugacuaaggugugaauaagaagcuaguguuggggaaguuggcaacuuguacaguaggcgguucggugaagauagg
pri_struct            ..((..((.((((..((((((((....((((((.(((.((......)).))).....)))))))))))).(((((...)))))...))..)))).)).))...........	#MM
609_11559_x3          ....................aauucgaacuggcaguugacu......................................................................	0


>Schisto_mansoni.SC_1592_1408
score total		         -12.1
score for star read(s)	          -1.3
score for read counts	          -1.3
score for mfe		          -6.6
score for randfold	          -2.2
score for cons. seed	          -0.6
total read count	             9
mature read count	             6
loop read count		             0
star read count		             3
exp                   fffffffffffffffffffffMMMMMMMMMMMMMMMMMMMMlllllllllllllllllllllllSSSSSSSSSSSSSSSSSSSSSSSSffffffffffffffffffffff
obs                   fffffffffffffffffffffMMMMMMMMMMMMMMMMMMMMlllllllllllllllllllllllllllllSSSSSSSSSSSSSSSSSSSSffffffffffffffffffff
pri_seq               acaaaugaaaagaaaacucaacauacgauugaggcagcuuuuaaaauuggagcagcaguucaaaagucugucgaccaaaucgcauccaccuccaaugcagaauauguauc
pri_struct            .........................(((((..((((((((((..(((((......))))).))))).))))).....)))))............(((((.....))))).	#MM
609_11575_x3          ....................acauacgauugaggcagcuu......................................................................	0
R1I_61772_x3          .....................cauacgauugaggcagcuuu.....................................................................	0
R1I_75254_x3          ......................................................................ucgaccaaaucgcauccacc....................	0


>Schisto_mansoni.SC_1929_1434
score total		         -12.1
score for star read(s)	          -1.3
score for read counts	          -1.3
score for mfe		          -6.6
score for randfold	          -2.2
score for cons. seed	          -0.6
total read count	             9
mature read count	             6
loop read count		             0
star read count		             3
exp                   fffffffffffffffffffffMMMMMMMMMMMMMMMMMMMMlllllllllllllllllllllllSSSSSSSSSSSSSSSSSSSSSSSSffffffffffffffffffffff
obs                   fffffffffffffffffffffMMMMMMMMMMMMMMMMMMMMlllllllllllllllllllllllllllllSSSSSSSSSSSSSSSSSSSSffffffffffffffffffff
pri_seq               acaaaugaaaagaaaacucaacauacgauugaggcagcuuuuaaaauuggagcagcaguucaaaagucugucgaccaaaucgcauccaccuccaaugcagaauauguauc
pri_struct            .........................(((((..((((((((((..(((((......))))).))))).))))).....)))))............(((((.....))))).	#MM
609_11575_x3          ....................acauacgauugaggcagcuu......................................................................	0
R1I_61772_x3          .....................cauacgauugaggcagcuuu.....................................................................	0
R1I_75254_x3          ......................................................................ucgaccaaaucgcauccacc....................	0


>Schisto_mansoni.SC_0154_1177
score total		         -12.3
score for star read(s)	          -1.3
score for read counts	          -4.9
score for mfe		          -6.9
score for randfold	          -2.2
score for cons. seed	             3
miRNA with same seed	   ath-miR5021
total read count	             2
mature read count	             2
loop read count		             0
star read count		             0
exp                   fffffffffffffffffffffSSSSSSSSSSSSSSSSSSSSSSlllllllllllllllllllllllllllMMMMMMMMMMMMMMMMMMMMMffffffffffffffffffff
pri_seq               cauacacuaauaaauuuauuauauaguguucuacugucgauuugcccugucauaagccuuugagucgcaaagagaagauuaacaggauauuaaugaauuuaaugacaucca
pri_struct            ..........((((((((((((((..((((...((.((..(((((....(((........)))...)))))..))))...))))..))).)))))))))))..........	#MM
609_16357_x2          ......................................................................agagaagauuaacaggauauu....................	0


>Schisto_mansoni.SC_0361_1278
score total		           -17
score for star read(s)	          -1.3
score for read counts	          -4.9
score for mfe		            -8
score for randfold	          -2.2
score for cons. seed	          -0.6
total read count	             2
mature read count	             2
loop read count		             0
star read count		             0
exp                   ffffffffffffffffffffMMMMMMMMMMMMMMMMMMMMllllllllllllllllllllSSSSSSSSSSSSSSSSSSSSSSSSSfffffffffffffffffffffffff
pri_seq               auccucccguuacaucucucaugacgacggcgcucugcguccacuaaccuaucccuugucgcagccaacagcaccaucaucaaaacuuacgaugagcaaucacuuaucuu
pri_struct            .....................(((.((.((.((((((((....................))))).....))).)).)).)))........((((((......))))))..	#MM
609_17151_x2          ....................augacgacggcgcucugcgu......................................................................	0


>Schisto_mansoni.SC_0111_1108
score total		          -9.1
score for star read(s)	          -1.3
score for read counts	          -4.9
score for mfe		          -0.1
score for randfold	          -2.2
score for cons. seed	          -0.6
total read count	             2
mature read count	             2
loop read count		             0
star read count		             0
exp                   ffffffffffffffffffffffffffffffffffSSSSSSSSSSSSSSSSSSSSSSSlllllllllllllMMMMMMMMMMMMMMMMMMMMffffffffffffffffffff
pri_seq               ggcuuccuguagaugaccccaacuagacaccucgaggugguagacaaucuuacugagcaccauacugacucaucaagauugggaaacucuugguugugaaguuggugcgc
pri_struct            (((.((.....)).).))((((((..(((((..(((........(((((((..((((((......)).))))..))))))).....)))..)).)))..)))))).....	#MM
609_17615_x2          ......................................................................caucaagauugggaaacucu....................	0


>Schisto_mansoni.Chr_3_354
score total		         -13.9
score for star read(s)	          -1.3
score for read counts	          -4.9
score for mfe		          -4.8
score for randfold	          -2.2
score for cons. seed	          -0.6
total read count	             2
mature read count	             2
loop read count		             0
star read count		             0
exp                   ffffffffffffffffffffMMMMMMMMMMMMMMMMMMMMlllllllllSSSSSSSSSSSSSSSSSSSSfffffffffffffffffffffffffffffffffffffffff
pri_seq               guugagaaagugauguguagcuuggcggcguaaaacuuccuuucaaccgaucuuuucagucggcguguuagaauaucacccguuaugucaccuuugaaguccaguuucaa
pri_struct            .........(((((((.((((.((.((((..((((..((.........))..))))..)))).)).))))..)))))))..............((((((.....))))))	#MM
609_19267_x2          ....................cuuggcggcguaaaacuucc......................................................................	0


>Schisto_mansoni.Chr_3_405
score total		         -13.9
score for star read(s)	          -1.3
score for read counts	          -4.9
score for mfe		          -4.8
score for randfold	          -2.2
score for cons. seed	          -0.6
total read count	             2
mature read count	             2
loop read count		             0
star read count		             0
exp                   ffffffffffffffffffffMMMMMMMMMMMMMMMMMMMMlllllllllSSSSSSSSSSSSSSSSSSSSfffffffffffffffffffffffffffffffffffffffff
pri_seq               guugagaaagugauguguagcuuggcggcguaaaacuuccuuucaaccgaucuuuucagucggcguguuagaauaucacccguuaugucaccuuugaaguccaguuucaa
pri_struct            .........(((((((.((((.((.((((..((((..((.........))..))))..)))).)).))))..)))))))..............((((((.....))))))	#MM
609_19267_x2          ....................cuuggcggcguaaaacuucc......................................................................	0


>Schisto_mansoni.Chr_6_683
score total		         -16.2
score for star read(s)	          -1.3
score for read counts	          -4.9
score for mfe		          -7.2
score for randfold	          -2.2
score for cons. seed	          -0.6
total read count	             2
mature read count	             2
loop read count		             0
star read count		             0
exp                   fffffffffffffffffffffffffffffffffSSSSSSSSSSSSSSSSSSSSSSlllllllllllllllMMMMMMMMMMMMMMMMMMffffffffffffffffffff
pri_seq               ccuguuauguuauauuuagucuccaaucaauaaguacguaauccuuaagacacaaagcaaaaguaaguucgugauugcagcgggacuuugggugauuggagaaaaacg
pri_struct            ...................((((((((((..((((.(((......(((..(((..(((........))).))).)))..)))..))))....))))))))))......	#MM
609_23097_x2          ......................................................................gugauugcagcgggacuu....................	0


>Schisto_mansoni.SC_0167_1196
score total		         -16.2
score for star read(s)	          -1.3
score for read counts	          -4.9
score for mfe		          -7.2
score for randfold	          -2.2
score for cons. seed	          -0.6
total read count	             2
mature read count	             2
loop read count		             0
star read count		             0
exp                   fffffffffffffffffffffffffffffffffSSSSSSSSSSSSSSSSSSSSSSlllllllllllllllMMMMMMMMMMMMMMMMMMffffffffffffffffffff
pri_seq               ccuguuauguuauauuuagucuccaaucaauaaguacguaauccuuaagacacaaagcaaaaguaaguucgugauugcagcgggacuuugggugauuggagaaaaacg
pri_struct            ...................((((((((((..((((.(((......(((..(((..(((........))).))).)))..)))..))))....))))))))))......	#MM
609_23097_x2          ......................................................................gugauugcagcgggacuu....................	0


>Schisto_mansoni.Chr_2_284
score total		         -11.4
score for star read(s)	          -1.3
score for read counts	          -4.9
score for mfe		          -5.9
score for randfold	          -2.2
score for cons. seed	             3
miRNA with same seed	  mtr-miR5284a
total read count	             2
mature read count	             2
loop read count		             0
star read count		             0
exp                   fffffffffffffffffffffffffffffSSSSSSSSSSSSSSSSSSSSlllllllllllllllllllllMMMMMMMMMMMMMMMMMMMMffffffffffffffffffff
pri_seq               uuacuauucuugaauuguugacagguguccaccaauguggucuuaaaccuaauacguucaucgggagagguagggaccaaauauguuguuuguguaaauaaguuuucaaa
pri_struct            .........((((((((((.(((.(....((.((...(((((((..((((....((.....))....)))).)))))))....)).))..).))).)))))...))))).	#MM
609_23918_x2          ......................................................................uagggaccaaauauguuguu....................	0


>Schisto_mansoni.Chr_2_238
score total		          -4.9
score for star read(s)	          -1.3
score for read counts	          -4.9
score for mfe		           0.5
score for randfold	          -2.2
score for cons. seed	             3
miRNA with same seed	dps-miR-995-5p
total read count	             2
mature read count	             2
loop read count		             0
star read count		             0
exp                   ffffffffffffffffffffMMMMMMMMMMMMMMMMMMMMlllllllllllllllllllllllllllllSSSSSSSSSSSSSSSSSSSSSSfffffffffffffffffff
pri_seq               aguccgagccagaaauacgaucccggauguagaaaagacggcuuguggugagaccagaaacugacgccgccauuacugccuggccgggccguuucccugauucgucgagu
pri_struct            ....((((.(((....(((..(((((..((((.((.(.((((((.((((...)))).))......)))).).)).))))....))))).)))....))).))))......	#MM
609_24210_x2          ....................ucccggauguagaaaagacg......................................................................	0


>Schisto_mansoni.SC_0361_1296
score total		          -8.9
score for star read(s)	          -1.3
score for read counts	          -4.9
score for mfe		           0.1
score for randfold	          -2.2
score for cons. seed	          -0.6
total read count	             2
mature read count	             2
loop read count		             0
star read count		             0
exp                   ffffffffffffffffffffffffffffffffffffffffffffSSSSSSSSSSSSSSSSSSSlllllllMMMMMMMMMMMMMMMMMMMMMffffffffffffffffffff
pri_seq               ccuuucucgauaacgcgucugcuacgauauuggagugaccuuugaugaacuggauaucuguagugaauugugagauguaguccaguugucuugcuucacguggugaguguc
pri_struct            ............((((.((.((((((....((((((((.....(((.((((((((((((.............))))...))))))))))))))))))))))))))))))).	#MM
609_24768_x2          ......................................................................ugagauguaguccaguugucu....................	0


>Schisto_mansoni.Chr_4_600
score total		          -4.2
score for star read(s)	          -1.3
score for read counts	          -4.9
score for mfe		             1
score for randfold	           1.6
score for cons. seed	          -0.6
total read count	             2
mature read count	             2
loop read count		             0
star read count		             0
exp                   fffffffffffffffffffffffffffffffffffffffffSSSSSSSSSSSSSSSSSSlllllllllllMMMMMMMMMMMMMMMMMMMffffffffffffffffffff
pri_seq               gacauucuagaauauuccccuagcagugauuggauggaaugucuucggcucuuucuggccuucuugaggcuuccuagaguuuagcgacgagccauccuuacaauagaac
pri_struct            ..((((((((.........)))).))))...((((((..((((((.((((((....((((((...))))))....)))))).)).))))..))))))............	#MM
609_25471_x2          ......................................................................uuccuagaguuuagcgacg....................	0


>Schisto_mansoni.Chr_4_543
score total		          -4.2
score for star read(s)	          -1.3
score for read counts	          -4.9
score for mfe		             1
score for randfold	           1.6
score for cons. seed	          -0.6
total read count	             2
mature read count	             2
loop read count		             0
star read count		             0
exp                   fffffffffffffffffffffffffffffffffffffffffSSSSSSSSSSSSSSSSSSlllllllllllMMMMMMMMMMMMMMMMMMMffffffffffffffffffff
pri_seq               gacauucuagaauauuccccuagcagugauuggauggaaugucuucggcucuuucuggccuucuugaggcuuccuagaguuuagcgacgagccauccuuacaauagaac
pri_struct            ..((((((((.........)))).))))...((((((..((((((.((((((....((((((...))))))....)))))).)).))))..))))))............	#MM
609_25471_x2          ......................................................................uuccuagaguuuagcgacg....................	0


>Schisto_mansoni.Chr_4_581
score total		         -23.6
score for star read(s)	          -1.3
score for read counts	          -4.9
score for mfe		         -14.6
score for randfold	          -2.2
score for cons. seed	          -0.6
total read count	             2
mature read count	             2
loop read count		             0
star read count		             0
exp                   ffffffffffffffffffffMMMMMMMMMMMMMMMMMMMMllllllllllllllllllllllllllllllllllllSSSSSSSSSSSSSSSSSSSfffffffffffffff
pri_seq               uuuuguaauauuuugauauuuuugagaucaauuugaugauuguugaaaauggcgugaauuguuauugccgauuuauuuugaagucuauccaguucuacaggauuauuagg
pri_struct            .....((((((((((.((...(((.(((..((((.(.(((.((((..(((((((.....)))))))..))))..))).).))))..))))))...))))))).)))))..	#MM
609_25634_x2          ....................uuugagaucaauuugaugau......................................................................	0


>Schisto_mansoni.SC_0080_1083
score total		         -11.3
score for star read(s)	          -1.3
score for read counts	          -4.9
score for mfe		          -2.2
score for randfold	          -2.2
score for cons. seed	          -0.6
total read count	             2
mature read count	             2
loop read count		             0
star read count		             0
exp                   ffffffffffffffffffffffffffffffffffffSSSSSSSSSSSSSSSSSSSlllllllllllllllMMMMMMMMMMMMMMMMMMMMffffffffffffffffffff
pri_seq               cguguucuauauaaaugguacacgaacaacucauaggauuucugcagacuguguaaguuccuguagcaucaacagcccugaagaacucccccgacaauacgaagucagua
pri_struct            (((((.((((....)))).)))))...........(((.((((.(((.((((....(((.....)))....))))..))).)))).)))...(((........)))....	#MM
R1I_77219_x2          ......................................................................aacagcccugaagaacuccc....................	0


>Schisto_mansoni.Chr_1.unplaced.SC_0076_189
score total		         -11.8
score for star read(s)	          -1.3
score for read counts	          -4.4
score for mfe		          -6.9
score for randfold	          -2.2
score for cons. seed	             3
miRNA with same seed	asu-miR-5357-5p
total read count	             3
mature read count	             3
loop read count		             0
star read count		             0
exp                   ffffffffffffffffffffMMMMMMMMMMMMMMMMMMMMlllllllllllllSSSSSSSSSSSSSSSSSSSffffffffffffffffffffffffffffffffffffff
pri_seq               uccgguagaccucgacgaccaacccgaaguguaugaugccacauccccugacgcaucgacacauccgcucccugaacuccguauagucuugccgccgcuaucaucuccaa
pri_struct            ..((((((((....(((........((.((((.((((((..((.....))..)))))))))).))..............)))...))).)))))................	#MM
R1I_58722_x3          ....................aacccgaaguguaugaugcc......................................................................	0


>Schisto_mansoni.Chr_1.unplaced.SC_0076_174
score total		         -11.8
score for star read(s)	          -1.3
score for read counts	          -4.4
score for mfe		          -6.9
score for randfold	          -2.2
score for cons. seed	             3
miRNA with same seed	asu-miR-5357-5p
total read count	             3
mature read count	             3
loop read count		             0
star read count		             0
exp                   ffffffffffffffffffffMMMMMMMMMMMMMMMMMMMMlllllllllllllSSSSSSSSSSSSSSSSSSSffffffffffffffffffffffffffffffffffffff
pri_seq               uccgguagaccucgacgaccaacccgaaguguaugaugccacauccccugacgcaucgacacauccgcucccugaacuccguauagucuugccgccgcuaucaucuccaa
pri_struct            ..((((((((....(((........((.((((.((((((..((.....))..)))))))))).))..............)))...))).)))))................	#MM
R1I_58722_x3          ....................aacccgaaguguaugaugcc......................................................................	0


>Schisto_mansoni.Chr_1_73
score total		           3.9
score for star read(s)	          -1.3
score for read counts	          -1.3
score for mfe		             2
score for randfold	           1.6
score for cons. seed	             3
miRNA with same seed	mmu-miR-201-5p
total read count	             9
mature read count	             9
loop read count		             0
star read count		             0
exp                   ffffffffffffffffffffMMMMMMMMMMMMMMMMMMMllllllllllllllllllllSSSSSSSSSSSSSSSSSSffffffffffffffffffffffffffffffff
pri_seq               cauuaacaccguuggaugccaacucaguggccuaucgguuaagggcuucggcucgagacugguagguccuggguucgaaucucgugagggcggguucguggaugcgcac
pri_struct            (((.(((.(((((((((.(.(((((((.((((((((((((..((((....))))..))))))))))))))))))).).))))......)))))))).))).........	#MM
R1I_36498_x6          ....................aacucaguggccuaucggu......................................................................	0
R1I_58802_x3          ....................aacucaguggccuaucgguu.....................................................................	0


>Schisto_mansoni.Chr_2_302
score total		         -16.4
score for star read(s)	          -1.3
score for read counts	          -4.9
score for mfe		         -10.9
score for randfold	          -2.2
score for cons. seed	             3
miRNA with same seed	  cel-miR-1823
total read count	             2
mature read count	             2
loop read count		             0
star read count		             0
exp                   fffffffffffSSSSSSSSSSSSSSSSSSSSSSSSlllllllllllllllllllllllllllllllllllMMMMMMMMMMMMMMMMMMMMMffffffffffffffffffff
pri_seq               uucgaaagaaaucaaucucuuaccauuaguguuuauauugaauguacugacaucagugccguaaaauuuaaacuggaauuuuggagugauuccaugaaaauaugcaaacau
pri_struct            ((((...(.(((((..((((....(((...(((((.(((..((((((((....))))).)))..))).)))))...)))...))))))))).).)))).............	#MM
R1I_77530_x2          ......................................................................aacuggaauuuuggagugauu....................	0


>Schisto_mansoni.SC_0169_1206
score total		          -8.1
score for star read(s)	          -1.3
score for read counts	          -4.9
score for mfe		           0.9
score for randfold	          -2.2
score for cons. seed	          -0.6
total read count	             2
mature read count	             2
loop read count		             0
star read count		             0
exp                   fffffffffffSSSSSSSSSSSSSSSSSSSSSSSSlllllllllllllllllllllllllllllllllllMMMMMMMMMMMMMMMMMMMMMMffffffffffffffffffff
pri_seq               cuuauguuacugagcuuucgggacugggggcugcaaaugaggauggggauuuuaaacugaucuucagacaaagacuucaaccggaagcguuugcauucauggucgacgaugc
pri_struct            ...((((......((((((((...(((((.((.....(((((((.((.........)).))))))).....)).))))).))))))))....)))).(((.(....).))).	#MM
R1I_77614_x2          ......................................................................aagacuucaaccggaagcguuu....................	0


>Schisto_mansoni.Chr_1_87
score total		          -6.9
score for star read(s)	          -1.3
score for read counts	          -4.9
score for mfe		          -1.5
score for randfold	          -2.2
score for cons. seed	             3
miRNA with same seed	hsa-miR-3925-5p
total read count	             2
mature read count	             2
loop read count		             0
star read count		             0
exp                   ffffffffffffffffffffMMMMMMMMMMMMMMMMMMMMlllllllSSSSSSSSSSSSSSSSSSSSfffffffffffffffffffffffffffffffffffffffffff
pri_seq               uggcaggaugcagauaugucaagagaaccagucgaguuucaaaugacagcuaaucgauuuggagugacgucaucgccguucugugcgaacuuugccuugaacaagacugc
pri_struct            ..((((((((..(((((((((......(((((((((((((....)).)))...)))).))))..)))))).)))..))))))))((((...))))...............	#MM
R1I_77615_x2          ....................aagagaaccagucgaguuuc......................................................................	0


>Schisto_mansoni.SC_0550_1335
score total		          -7.9
score for star read(s)	          -1.3
score for read counts	          -4.9
score for mfe		           1.1
score for randfold	          -2.2
score for cons. seed	          -0.6
total read count	             2
mature read count	             2
loop read count		             0
star read count		             0
exp                   ffffffffffffffffffffffSSSSSSSSSSSSSSSSSSSSSSllllllllllllllllllllllllllMMMMMMMMMMMMMMMMMMMMMffffffffffffffffffff
pri_seq               aaccccuauuuccgcuggcaauucuucggcguucccgccuauucguuucguguagcacacgggguugcgaaaugauggaagccguccgaauaucggcggccuacaaagcua
pri_struct            ...........(((((((..((((..((((.((((..(...((((((((((((...)))))))...)))))..)..))))))))...)))).)))))))............	#MM
R1I_78502_x2          ......................................................................aaugauggaagccguccgaau....................	0


>Schisto_mansoni.SC_0550_1374
score total		          -7.9
score for star read(s)	          -1.3
score for read counts	          -4.9
score for mfe		           1.1
score for randfold	          -2.2
score for cons. seed	          -0.6
total read count	             2
mature read count	             2
loop read count		             0
star read count		             0
exp                   ffffffffffffffffffffffSSSSSSSSSSSSSSSSSSSSSSllllllllllllllllllllllllllMMMMMMMMMMMMMMMMMMMMMffffffffffffffffffff
pri_seq               aaccccuauuuccgcuggcaauucuucggcguucccgccuauucguuucguguagcacacgggguugcgaaaugauggaagccguccgaauaucggcggccuacaaagcua
pri_struct            ...........(((((((..((((..((((.((((..(...((((((((((((...)))))))...)))))..)..))))))))...)))).)))))))............	#MM
R1I_78502_x2          ......................................................................aaugauggaagccguccgaau....................	0


>Schisto_mansoni.SC_0488_1325
score total		         -11.2
score for star read(s)	          -1.3
score for read counts	          -4.4
score for mfe		          -2.7
score for randfold	          -2.2
score for cons. seed	          -0.6
total read count	             3
mature read count	             3
loop read count		             0
star read count		             0
exp                   ffffffffffffffffffffMMMMMMMMMMMMMMMMMMMMllllllllllllllllllllllllllllllllllllllllllllllllllSSSSSSSSSSSSSSSSSSSf
pri_seq               caaaucggguaugacugauuaaugcgaaugaucugugaguagugguaauaaugggaguggauauguguauuaacaucugacugaucacucucauaucgauauguaucauu
pri_struct            ..((((((......)))))).(((((.(((((..(((((.((((((.....(.(((((.((((....)))).)).))).)...)))))))))))))).)).)))))....	#MM
R1I_59167_x3          ....................aaugcgaaugaucugugagu......................................................................	0


>Schisto_mansoni.Chr_6_678
score total		         -11.2
score for star read(s)	          -1.3
score for read counts	          -4.4
score for mfe		          -2.7
score for randfold	          -2.2
score for cons. seed	          -0.6
total read count	             3
mature read count	             3
loop read count		             0
star read count		             0
exp                   ffffffffffffffffffffMMMMMMMMMMMMMMMMMMMMllllllllllllllllllllllllllllllllllllllllllllllllllSSSSSSSSSSSSSSSSSSSf
pri_seq               caaaucggguaugacugauuaaugcgaaugaucugugaguagugguaauaaugggaguggauauguguauuaacaucugacugaucacucucauaucgauauguaucauu
pri_struct            ..((((((......)))))).(((((.(((((..(((((.((((((.....(.(((((.((((....)))).)).))).)...)))))))))))))).)).)))))....	#MM
R1I_59167_x3          ....................aaugcgaaugaucugugagu......................................................................	0


>Schisto_mansoni.Chr_3.unplaced.SC_0174_478
score total		          -9.7
score for star read(s)	          -1.3
score for read counts	          -4.9
score for mfe		          -0.7
score for randfold	          -2.2
score for cons. seed	          -0.6
total read count	             2
mature read count	             2
loop read count		             0
star read count		             0
exp                   ffffffffffffffffffffMMMMMMMMMMMMMMMMMMMMllllllSSSSSSSSSSSSSSSSSSSSSSffffffffffffffffffffffffffffffffffffffffff
pri_seq               ucuuaaaccaaaaggcauucacaagaauucguaauggccgaaaggagugaugauggcaguuuuuggaaugucgucgguugccaucgguauuugguuguaagccuuaacua
pri_struct            .(((((((((((.(((((((.(((((((((((.((.(((.....).)).)).))))..)))))))))))))).(((((....)))))..))))))).)))).........	#MM
R1I_78681_x2          ....................acaagaauucguaauggccg......................................................................	0


>Schisto_mansoni.Chr_3.unplaced.SC_0174_476
score total		          -9.7
score for star read(s)	          -1.3
score for read counts	          -4.9
score for mfe		          -0.7
score for randfold	          -2.2
score for cons. seed	          -0.6
total read count	             2
mature read count	             2
loop read count		             0
star read count		             0
exp                   ffffffffffffffffffffMMMMMMMMMMMMMMMMMMMMllllllSSSSSSSSSSSSSSSSSSSSSSffffffffffffffffffffffffffffffffffffffffff
pri_seq               ucuuaaaccaaaaggcauucacaagaauucguaauggccgaaaggagugaugauggcaguuuuuggaaugucgucgguugccaucgguauuugguuguaagccuuaacua
pri_struct            .(((((((((((.(((((((.(((((((((((.((.(((.....).)).)).))))..)))))))))))))).(((((....)))))..))))))).)))).........	#MM
R1I_78681_x2          ....................acaagaauucguaauggccg......................................................................	0


>Schisto_mansoni.SC_0169_1203
score total		         -15.4
score for star read(s)	          -1.3
score for read counts	          -3.9
score for mfe		         -10.9
score for randfold	          -2.2
score for cons. seed	             3
miRNA with same seed	eca-miR-371-5p
total read count	             4
mature read count	             4
loop read count		             0
star read count		             0
exp                   ffffffffffffffffffffMMMMMMMMMMMMMMMMMMMMlllllllllllllllllllllllSSSSSSSSSSSSSSSSSSSSSSfffffffffffffffffffffffff
pri_seq               uaccacaucaguccgacccuacucaaacuauuuccgcggucaaauggcgccccgauagacagccguuacgaacuagucaacauaaucggaagacggaguguuuuuauugc
pri_struct            ...(((.((..(((((..........((((.(((.(((((.......((...)).......)))))...))).))))........)))))....)).)))..........	#MM
R1I_113243_x2         ...................uacucaaacuauuuccgcgg.......................................................................	0
R1I_79960_x2          ....................acucaaacuauuuccgcggu......................................................................	0


>Schisto_mansoni.SC_0169_1198
score total		         -15.4
score for star read(s)	          -1.3
score for read counts	          -3.9
score for mfe		         -10.9
score for randfold	          -2.2
score for cons. seed	             3
miRNA with same seed	eca-miR-371-5p
total read count	             4
mature read count	             4
loop read count		             0
star read count		             0
exp                   fffffffffffffffffffffMMMMMMMMMMMMMMMMMMMMlllllllllllllllllllllllSSSSSSSSSSSSSSSSSSSSSSffffffffffffffffffffffff
pri_seq               guaccacaucaguccgacccuacucaaacuauuuccgcggucaaauggcgccccgauagacagccguuacgaacuagucaacauaaucggaagacggaguguuuuuauug
pri_struct            ....(((.((..(((((..........((((.(((.(((((.......((...)).......)))))...))).))))........)))))....)).))).........	#MM
R1I_113243_x2         ....................uacucaaacuauuuccgcgg......................................................................	0
R1I_79960_x2          .....................acucaaacuauuuccgcggu.....................................................................	0


>Schisto_mansoni.SC_0323_1271
score total		          -6.5
score for star read(s)	          -1.3
score for read counts	          -3.9
score for mfe		          -2.1
score for randfold	          -2.2
score for cons. seed	             3
miRNA with same seed	eca-miR-371-5p
total read count	             4
mature read count	             4
loop read count		             0
star read count		             0
exp                   ffffffffffffffffffffMMMMMMMMMMMMMMMMMMMMlllllllllllllllllllllllSSSSSSSSSSSSSSSSSSSSfffffffffffffffffffffffffff
pri_seq               uacuacaucaguccgacccuacucaaacuauuuccgcggucaaauggugccccgauagacagccgccacgaacuagucaggauaaucggaagauggagugcuuuuacugc
pri_struct            ((((.((((..(((((.....((...((((.(((.(((((....(((....))).......)))))...))).)))).)).....))))).)))).))))..........	#MM
R1I_113243_x2         ...................uacucaaacuauuuccgcgg.......................................................................	0
R1I_79960_x2          ....................acucaaacuauuuccgcggu......................................................................	0


>Schisto_mansoni.Chr_1_66
score total		           -10
score for star read(s)	          -1.3
score for read counts	          -4.4
score for mfe		          -1.5
score for randfold	          -2.2
score for cons. seed	          -0.6
total read count	             3
mature read count	             3
loop read count		             0
star read count		             0
exp                   fffffffffffffffffffffffffffffffffffffffSSSSSSSSSSSSSSSSSSSSlllllllllllMMMMMMMMMMMMMMMMMMMMMffffffffffffffffffff
pri_seq               guaaaugccgagcuaucgcacuguugagagcccuggagccuugcagccucaguuucuugggaacaugcucagaaaugcggacauguacucuucucucgguucuuccaaugu
pri_struct            .....(((.((....))))).....(((((((..((((...(((((((.((.(((((.(((......)))))))))).)).).)))).....)))).))))))).......	#MM
R1I_59798_x3          ......................................................................agaaaugcggacauguacucu....................	0


>Schisto_mansoni.Chr_1.unplaced.SC_0153_220
score total		          -3.6
score for star read(s)	          -1.3
score for read counts	          -4.9
score for mfe		           1.6
score for randfold	           1.6
score for cons. seed	          -0.6
total read count	             2
mature read count	             2
loop read count		             0
star read count		             0
exp                   fffffffffSSSSSSSSSSSSSSSSSSSSSSSllllllllllllllllllllllllllllllllllllllMMMMMMMMMMMMMMMMMMMMMffffffffffffffffffff
pri_seq               aaagauaagcuccggcguuuggucgcuucuaugugcaucuaccaguucaccugcucuuguggagcaagguagaucggccguagccagcgcuugcuuucaacucggauacga
pri_struct            ((((.(((((.(.(((...((((((..(((((.(((.(((((.(((......)))...))))))))..))))).))))))..))).).)))))))))....(((....)))	#MM
R1I_80559_x2          ......................................................................agaucggccguagccagcgcu....................	0


>Schisto_mansoni.Chr_6_697
score total		          -8.9
score for star read(s)	          -1.3
score for read counts	          -4.9
score for mfe		           0.1
score for randfold	          -2.2
score for cons. seed	          -0.6
total read count	             2
mature read count	             2
loop read count		             0
star read count		             0
exp                   ffffffffffffffffffffffffffffffffffffffffSSSSSSSSSSSSSSSSSSSSSSllllllllMMMMMMMMMMMMMMMMMMMMffffffffffffffffffff
pri_seq               gaugaaucaguauggugcucaguaagauugucuaccaccucaaggugucuagucagggucaucuacaggaagcccacuguugacaucgaguaugacaaucguuugcugga
pri_struct            ..................((((((((((((((......(((..((((((((((..((((..(((...))).))))))))..)))))))))...)))))))..))))))).	#MM
R1I_81073_x2          ......................................................................agcccacuguugacaucgag....................	0


>Schisto_mansoni.Chr_3_457
score total		          -3.9
score for star read(s)	          -1.3
score for read counts	          -4.9
score for mfe		           1.4
score for randfold	          -2.2
score for cons. seed	             3
miRNA with same seed	gga-miR-222b-5p
total read count	             2
mature read count	             2
loop read count		             0
star read count		             0
exp                   ffffffffffffffffffffMMMMMMMMMMMMMMMMMMMMllllllllllllllllllSSSSSSSSSSSSSSSSSSSfffffffffffffffffffffffffffffffff
pri_seq               aacaccguuggaugccggucagcucaguggucuuucgguuaagugcccugccgcgagacugguagauccuggguucgaaucuagcgaguugggaucguggacgcgcacug
pri_struct            ...((((((((((..(((...((((((.(((((.((((((..(((......)))..)))))).)))))))))))))).)))))))).)).......(((....)))....	#MM
R1I_81352_x2          ....................agcucaguggucuuucgguu......................................................................	0


>Schisto_mansoni.Chr_7_799
score total		         -13.8
score for star read(s)	          -1.3
score for read counts	          -4.9
score for mfe		          -4.7
score for randfold	          -2.2
score for cons. seed	          -0.6
total read count	             2
mature read count	             2
loop read count		             0
star read count		             0
exp                   fffffffffffffffffffffffffffffffSSSSSSSSSSSSSSSSSSSSlllllllllllllllllllMMMMMMMMMMMMMMMMMMMMffffffffffffffffffff
pri_seq               guauuaagcagcacaauuuaaaggugaaaccguccaaaugucgacucuugcagaaagaaguacucuuucuaggacaucgcauuacagaggauggaguagcaacagauaag
pri_struct            ...........(((.........)))...((((((.((((.(((.((((..(((((((.....)))))))))))..))))))).....))))))................	#MM
R1I_81493_x2          ......................................................................aggacaucgcauuacagagg....................	0


>Schisto_mansoni.Chr_3_373
score total		         -13.8
score for star read(s)	          -1.3
score for read counts	          -4.9
score for mfe		          -4.7
score for randfold	          -2.2
score for cons. seed	          -0.6
total read count	             2
mature read count	             2
loop read count		             0
star read count		             0
exp                   fffffffffffffffffffffffffffffffSSSSSSSSSSSSSSSSSSSSlllllllllllllllllllMMMMMMMMMMMMMMMMMMMMffffffffffffffffffff
pri_seq               guauuaagcagcacaauuuaaaggugaaaccguccaaaugucgacucuugcagaaagaaguacucuuucuaggacaucgcauuacagaggauggaguagcaacagauaag
pri_struct            ...........(((.........)))...((((((.((((.(((.((((..(((((((.....)))))))))))..))))))).....))))))................	#MM
R1I_81493_x2          ......................................................................aggacaucgcauuacagagg....................	0


>Schisto_mansoni.Chr_3_462
score total		         -12.9
score for star read(s)	          -1.3
score for read counts	          -4.9
score for mfe		          -3.8
score for randfold	          -2.2
score for cons. seed	          -0.6
total read count	             2
mature read count	             2
loop read count		             0
star read count		             0
exp                   fffffffffffffffffffffffffffffffSSSSSSSSSSSSSSSSSSSSlllllllllllllllllllMMMMMMMMMMMMMMMMMMMMffffffffffffffffffff
pri_seq               guauuaagcagcacaauuuaaaggugaaaccguccaaaugucgacucuugcagaaagaaguacucuuucuaggacaucgcauuacagaggaugggguagcaacagauaag
pri_struct            .......................((....((((((.((((.(((.((((..(((((((.....)))))))))))..))))))).....))))))....))..........	#MM
R1I_81493_x2          ......................................................................aggacaucgcauuacagagg....................	0


>Schisto_mansoni.Chr_3_453
score total		           -19
score for star read(s)	          -1.3
score for read counts	          -4.9
score for mfe		          -9.9
score for randfold	          -2.2
score for cons. seed	          -0.6
total read count	             2
mature read count	             2
loop read count		             0
star read count		             0
exp                   ffffffffffffffffffffMMMMMMMMMMMMMMMMMMMMlllllllllllSSSSSSSSSSSSSSSSSffffffffffffffffffffffffffffffffffffffffff
pri_seq               uaaaaugaggauaauccuagaggaugucacuaaauucgccaaaccuaaaggagaaggugacaaaacacugcagauugaaaaauagcuaacggauauaguuaaaaaucuua
pri_struct            .......((((...))))......(((((((...(((.((.........)).)))))))))).........(((((......((((((.......))))))..)))))..	#MM
R1I_81672_x2          ....................aggaugucacuaaauucgcc......................................................................	0


>Schisto_mansoni.Chr_1.unplaced.SC_0153_215
score total		         -18.1
score for star read(s)	          -1.3
score for read counts	          -4.9
score for mfe		            -9
score for randfold	          -2.2
score for cons. seed	          -0.6
total read count	             2
mature read count	             2
loop read count		             0
star read count		             0
exp                   ffffffffffffffffffffffffffffffffffffffffffffSSSSSSSSSSSSSSSSSSSSSSSSllMMMMMMMMMMMMMMMMMMMMffffffffffffffffffff
pri_seq               uaugucccaccaaaaccaacaacaucuagaaaccuguugcacagauuaauuuggucugcucuagcgaagaaguacgacagacaaugaucugcauccaaucgauaaucaca
pri_struct            ...................(((((..........)))))..(((((((.....(((((.((..((......))..)))))))..)))))))...................	#MM
R1I_82468_x2          ......................................................................aguacgacagacaaugaucu....................	0


>Schisto_mansoni.Chr_3_427
score total		          -6.3
score for star read(s)	          -1.3
score for read counts	          -3.3
score for mfe		           1.1
score for randfold	          -2.2
score for cons. seed	          -0.6
total read count	             5
mature read count	             5
loop read count		             0
star read count		             0
exp                   ffffffffffffffffffffMMMMMMMMMMMMMMMMMMMMlllllllllllllllllllllllllllllllllllllllllSSSSSSSSSSSSSSSSSSSffffffffff
pri_seq               ugacuagaucguagcgacugucuaucagggcgccguuugaccgcagaaauaguuugagugaagucggacugaugugguucuccuggguggucaauagcauucgcugacaa
pri_struct            ...........((((((.((.((((..((.((((....(((((((....((((((((......)))))))).)))))))......)))).)).)))))).))))))....	#MM
R1I_75475_x3          ....................ucuaucagggcgccguuuga......................................................................	0
R1I_83329_x2          .......................aucagggcgccguuugaccg...................................................................	0


>Schisto_mansoni.Chr_7_819
score total		          -9.2
score for star read(s)	          -1.3
score for read counts	          -4.9
score for mfe		          -0.1
score for randfold	          -2.2
score for cons. seed	          -0.6
total read count	             2
mature read count	             2
loop read count		             0
star read count		             0
exp                   ffffffffffffffffffffMMMMMMMMMMMMMMMMMMMMllllllSSSSSSSSSSSSSSSSSSSSffffffffffffffffffffffffffffffffffffffffffff
pri_seq               cuggcaaaaggccuuauggaaucgugcgcguauuauuucuuccacgaauagagacguguaagcuugggaaggcuaucuauugcugcuuguugcagggaguguagauauuc
pri_struct            ..........(((((.(.((....(((((((.((..(((......)))..)).)))))))...)).).)))))(((((((.(((.((((...)))).))))))))))...	#MM
R1I_83659_x2          ....................aucgugcgcguauuauuucu......................................................................	0


>Schisto_mansoni.SC_0194_1237
score total		          -5.4
score for star read(s)	          -1.3
score for read counts	          -4.9
score for mfe		             0
score for randfold	          -2.2
score for cons. seed	             3
miRNA with same seed	  gma-miR1520b
total read count	             2
mature read count	             2
loop read count		             0
star read count		             0
exp                   fffffffffffffffffffffffffffffffffffffSSSSSSSSSSSSSSSSSSSllllllllllllllMMMMMMMMMMMMMMMMMMMMffffffffffffffffffff
pri_seq               cuuccaacucauccgagccacugguagcaagaagucuggugugagugaaacaaucugugaggaugaccggaugacagucacuaacaucugucgacgucuuggacgauggg
pri_struct            .......(((....)))(((.(.((..(((((.(((.(((((.(((((....(((((.(.......)))))).....))))).)))))....))).))))).)).)))).	#MM
R1I_83786_x2          ......................................................................augacagucacuaacaucug....................	0


>Schisto_mansoni.Chr_2_324
score total		           -16
score for star read(s)	          -1.3
score for read counts	          -3.3
score for mfe		          -8.5
score for randfold	          -2.2
score for cons. seed	          -0.6
total read count	             5
mature read count	             5
loop read count		             0
star read count		             0
exp                   ffffffffffffffffffffffffffffffffffSSSSSSSSSSSSSSSSSSSlllllllllllllllllMMMMMMMMMMMMMMMMMMMMffffffffffffffffffff
pri_seq               aguuuagaaagacccuuuacuaauuuuguccccacacgcuagacacgcucaagugauuuaguauccuuuaugagacacgggcuagcugcucggauacaguauuccaagug
pri_struct            ...((((((((...)))).))))...(((((...((.(((((.(.((((((((.(((.....)))))...))))...)).))))))))...)))))..............	#MM
R1I_83804_x2          .....................................................................augagacacgggcuagcugcu....................	0
R1I_75721_x3          ......................................................................ugagacacgggcuagcugcu....................	0


>Schisto_mansoni.Chr_7_783
score total		           0.3
score for star read(s)	          -1.3
score for read counts	          -4.9
score for mfe		           1.9
score for randfold	           1.6
score for cons. seed	             3
miRNA with same seed	 aca-miR-98-3p
total read count	             2
mature read count	             2
loop read count		             0
star read count		             0
exp                   ffffffffffffffffffffffffffSSSSSSSSSSSSSSSSSSSlllllllllllllllllllllllllMMMMMMMMMMMMMMMMMMMMMffffffffffffffffffff
pri_seq               aaacugugcaauguugugauucugggagguaguucguugugugguuugcuugucaaaaugauuaaaagaccauacaaccgacuggcuuucccauuguacagcauuaaacaa
pri_struct            ....(((..(((((((((....((((((.(((((.((((((((((((....((((...))))....)))))))))))).))))).)..)))))...)))))))))..))).	#MM
sma-let-7             ........................ggagguaguucguuguguggu..................................................................	0
sma-let-7             ........................ggagguaguucguuguguggu..................................................................	0
sja-let-7             ........................ggagguaguucguuguguggu..................................................................	0
sja-let-7             ........................ggagguaguucguuguguggu..................................................................	0
R1I_85571_x2          ......................................................................cauacaaccgacuggcuuucc....................	0


>Schisto_mansoni.Chr_7_812
score total		          -8.8
score for star read(s)	          -1.3
score for read counts	          -4.9
score for mfe		          -3.3
score for randfold	          -2.2
score for cons. seed	             3
miRNA with same seed	  aae-miR-2942
total read count	             2
mature read count	             2
loop read count		             0
star read count		             0
exp                   ffffffffffffffffffffffffffffffffffffffffffffffSSSSSSSSSSSSSSSSSSSSSlllMMMMMMMMMMMMMMMMMMMMMffffffffffffffffffff
pri_seq               uaucauacccaugucuauagucccgaacauacacuuucgcaccaacuuuguagagaauucaaguguucugcauucgaggacucugcuguguuacucgccugggugccaucg
pri_struct            .....((((((.((.........((((........))))....(((...((((((..(((.(((((...))))).)))..))))))...)))....)).))))))......	#MM
R1I_85779_x2          ......................................................................cauucgaggacucugcugugu....................	0


>Schisto_mansoni.SC_0361_1302
score total		           -10
score for star read(s)	          -1.3
score for read counts	          -4.9
score for mfe		          -0.9
score for randfold	          -2.2
score for cons. seed	          -0.6
total read count	             2
mature read count	             2
loop read count		             0
star read count		             0
exp                   fffffffffffffffffffffffSSSSSSSSSSSSSSSSSSSllllllllllllllllllllllllllllMMMMMMMMMMMMMMMMMMMMMffffffffffffffffffff
pri_seq               auacccaggaguacaagugguaaagcaucgcuccauuugguaggaucagcuugagucgucaaugagcuuuccaaucggcaguggaaucuuucaaccaugccauuagcugcu
pri_struct            .....(((........(((((((((..(((((((..((((.(((.(((..((((....))))))).))).))))..)).)))))...))))..)))))........)))..	#MM
R1I_85899_x2          ......................................................................ccaaucggcaguggaaucuuu....................	0


>Schisto_mansoni.SC_0150_1154
score total		          -7.1
score for star read(s)	          -1.3
score for read counts	          -4.4
score for mfe		           1.4
score for randfold	          -2.2
score for cons. seed	          -0.6
total read count	             3
mature read count	             3
loop read count		             0
star read count		             0
exp                   ffffffffffffffffffffMMMMMMMMMMMMMMMMMMMMMlllllllllllllllllllllllllllllllllllSSSSSSSSSSSSSSSSSSSSSSSffffffffffff
pri_seq               ccaagcagucgauccagguucgacucccggcggucgcaggcgauuuugaaaugaccaccaacaaacccaacuccgccuguagcgccucuggggguuacugccggucccaag
pri_struct            ((..(((((............(((((((((.(((.(((((((...(((...................)))...)))))))...))).)))))))))))))).)).......	#MM
R1I_62949_x3          ....................cgacucccggcggucgcaggc......................................................................	0


>Schisto_mansoni.Chr_3_429
score total		         -10.7
score for star read(s)	          -1.3
score for read counts	          -4.9
score for mfe		          -1.6
score for randfold	          -2.2
score for cons. seed	          -0.6
total read count	             2
mature read count	             2
loop read count		             0
star read count		             0
exp                   ffffffffffffffffffffMMMMMMMMMMMMMMMMMMMMlllllllllllllllllllllllllllllllllllllllllSSSSSSSSSSSSSSSffffffffffffff
pri_seq               aguuuauggcguaugauuaacuggugcgcguugauuguccuugaccuugauggggaucaaugaccuguuugauauucagcgacccaacugccggaugauuuggcuaggau
pri_struct            ......((((....(((((.((((((...((((...(((.((((....((((((.........))))))......)))).))).)))))))))).)))))..))))....	#MM
R1I_92515_x2          ....................cuggugcgcguugauugucc......................................................................	0


>Schisto_mansoni.Chr_3_430
score total		         -10.2
score for star read(s)	          -1.3
score for read counts	          -4.9
score for mfe		          -1.1
score for randfold	          -2.2
score for cons. seed	          -0.6
total read count	             2
mature read count	             2
loop read count		             0
star read count		             0
exp                   fffffffffffffffffffffffffffffSSSSSSSSSSSSSSSSSSSSSllllllllllllllllllllMMMMMMMMMMMMMMMMMMMMffffffffffffffffffff
pri_seq               uauuaguuaaaguagauacaagcgaaaggagaaccacugacgcauuggggaguuuauggcguaugauuaacuggugcgcguugauuguccuugaccuugauggggaucaa
pri_struct            ..................((((...(((((.((.((.((.((((((((..((((..........))))..)))))))))).)).)).)))))...))))...........	#MM
R1I_92515_x2          ......................................................................cuggugcgcguugauugucc....................	0


>Schisto_mansoni.Chr_W_979
score total		          -8.5
score for star read(s)	          -1.3
score for read counts	          -4.9
score for mfe		           0.4
score for randfold	          -2.2
score for cons. seed	          -0.6
total read count	             2
mature read count	             2
loop read count		             0
star read count		             0
exp                   ffffffffffffffffffffMMMMMMMMMMMMMMMMMMMMlllllllllllllllllllllllllllllllllllllllllSSSSSSSSSSSSSSSffffffffffffff
pri_seq               aguccauggcguaugauuaacuggugcgcguugauuguccuugaccuugacggggaucgaugauccguucgguauuuagugacccgacugccggaugauuuggcuagggu
pri_struct            ..(((.((((....(((((.((((((...((((...(((((..(((..((((((.........)))))).)))....)).))).)))))))))).)))))..))))))).	#MM
R1I_92515_x2          ....................cuggugcgcguugauugucc......................................................................	0


>Schisto_mansoni.Chr_W_898
score total		          -8.5
score for star read(s)	          -1.3
score for read counts	          -4.9
score for mfe		           0.4
score for randfold	          -2.2
score for cons. seed	          -0.6
total read count	             2
mature read count	             2
loop read count		             0
star read count		             0
exp                   ffffffffffffffffffffMMMMMMMMMMMMMMMMMMMMlllllllllllllllllllllllllllllllllllllllllSSSSSSSSSSSSSSSffffffffffffff
pri_seq               aguccauggcguaugauuaacuggugcgcguugauuguccuugaccuugacggggaucgaugauccguucgguauuuagugacccgacugccggaugauuuggcuagggu
pri_struct            ..(((.((((....(((((.((((((...((((...(((((..(((..((((((.........)))))).)))....)).))).)))))))))).)))))..))))))).	#MM
R1I_92515_x2          ....................cuggugcgcguugauugucc......................................................................	0


>Schisto_mansoni.SC_0361_1283
score total		         -22.3
score for star read(s)	          -1.3
score for read counts	          -4.9
score for mfe		         -16.9
score for randfold	          -2.2
score for cons. seed	             3
miRNA with same seed	  bmo-miR-3427
total read count	             2
mature read count	             2
loop read count		             0
star read count		             0
exp                   ffffffffffffffffffffffffffffffffffSSSSSSSSSSSSSSSSSSSlllllllllllllllllMMMMMMMMMMMMMMMMMMMMffffffffffffffffffff
pri_seq               caaccacgacaucaaccuugaaacaauagcaaaacuucaagcagacgacgcagaauugaaaaccugcacagaaaagucuaguuugaaccuucaacccguaccuaugucuu
pri_struct            .......(((((..((.(((((.............(((((((((((...((((..........))))........)))).)))))))..)))))...))....)))))..	#MM
R1I_92877_x2          ......................................................................gaaaagucuaguuugaaccu....................	0


>Schisto_mansoni.Chr_1_36
score total		         -22.8
score for star read(s)	          -1.3
score for read counts	          -4.9
score for mfe		         -13.8
score for randfold	          -2.2
score for cons. seed	          -0.6
total read count	             2
mature read count	             2
loop read count		             0
star read count		             0
exp                   ffffffffffffffffffffMMMMMMMMMMMMMMMMMMMMlllllllSSSSSSSSSSSSSSSSSSSSfffffffffffffffffffffffffffffffffffffffffff
pri_seq               guucaaagaaugguuagucugaagcaugacacaaaucucguagaaagggacagugaacauguaagaguuaaagcuucgcgaaaaucuuuuaauggaaauaaagaucugau
pri_struct            .(((...(((...(((((((...(((((.(((...((((.......))))..)))..))))).))).))))...)))..))).((((((..........)))))).....	#MM
R1I_93030_x2          ....................gaagcaugacacaaaucucg......................................................................	0


>Schisto_mansoni.SC_0183_1217
score total		         -22.6
score for star read(s)	          -1.3
score for read counts	          -4.9
score for mfe		         -13.5
score for randfold	          -2.2
score for cons. seed	          -0.6
total read count	             2
mature read count	             2
loop read count		             0
star read count		             0
exp                   fffffffffffffffffffffffffffffffffffffSSSSSSSSSSSSSSSSSSSSSllllllllllllMMMMMMMMMMMMMMMMMMMMffffffffffffffffffff
pri_seq               acggauucuagcaagaaucgaacaagauccgaauaucaguaucuguaaaaugucaaagaaugguuaauuugaagcaugacacaaaucucguagaaaggaacugugaacac
pri_struct            ...((((((....))))))..(((.(.(((...(((.((.((.(((...((((....((((.....))))...))))...))).)))).)))....))).))))......	#MM
R1I_93030_x2          ......................................................................gaagcaugacacaaaucucg....................	0


>Schisto_mansoni.Chr_1_95
score total		           -24
score for star read(s)	          -1.3
score for read counts	          -4.9
score for mfe		         -18.5
score for randfold	          -2.2
score for cons. seed	             3
miRNA with same seed	  bfl-miR-4887
total read count	             2
mature read count	             2
loop read count		             0
star read count		             0
exp                   ffffffffffffffffffffMMMMMMMMMMMMMMMMMMMMllllllllSSSSSSSSSSSSSSSSSSSSSSffffffffffffffffffffffffffffffffffffffff
pri_seq               gaaaucugcuccuaauauuggucucgauagguuugcgguuaccacgaacggaaaacuuauuucagaaccauccacuuuuacgauacuguuagacacgcccaacaccucua
pri_struct            .......((..((((((.((((((.(((((((((.(.(((......))).).)))))))))..)).))))................))))))....))............	#MM
R1I_110394_x2         ....................gucucgauagguuugcgguu......................................................................	0


>Schisto_mansoni.Chr_2_304
score total		         -18.7
score for star read(s)	          -1.3
score for read counts	          -3.9
score for mfe		         -14.3
score for randfold	          -2.2
score for cons. seed	             3
miRNA with same seed	cin-miR-4048-5p
total read count	             4
mature read count	             2
loop read count		             0
star read count		             2
exp                   ffffffffffffffffffffffffffffffffffSSSSSSSSSSSSSSSSSSSSSSllllllllllllllMMMMMMMMMMMMMMMMMMMMffffffffffffffffffff
obs                   ffffffffffffffffffffffffffffffffffffffSSSSSSSSSSSSSSSSSSSSllllllllllllMMMMMMMMMMMMMMMMMMMMffffffffffffffffffff
pri_seq               uuuugcaccaauauuuauguguuugauuaaauaauuucgucuggucagcggauacuccucuauuugaccgucaccuugacuuccggauucuuagauuguaagcacuccug
pri_struct            ..................(((((((..........((((...((((((.((..((...((.....))..))..))))))))..))))...........))))))).....	#MM
R1I_110507_x2         ......................................gucuggucagcggauacucc....................................................	0
R1I_114024_x2         ......................................................................ucaccuugacuuccggauuc....................	0


>Schisto_mansoni.Chr_1_26
score total		         -11.1
score for star read(s)	          -1.3
score for read counts	          -4.9
score for mfe		          -5.6
score for randfold	          -2.2
score for cons. seed	             3
miRNA with same seed	  ame-miR-3781
total read count	             2
mature read count	             2
loop read count		             0
star read count		             0
exp                   ffffffffffffffffffffMMMMMMMMMMMMMMMMMMMMlllSSSSSSSSSSSSSSSSSSSSfffffffffffffffffffffffffffffffffffffffffffffff
pri_seq               agugaguaugauuuugugacuaagugauuccguuuagauucaagugggaugggaugauugugcacuaauucccgguuuguaaugguuugccacaugaugucgauccguca
pri_struct            .........((.((.(((.(..(((.(((((((((...........))))))))).)))..)))).)).)).(((.(((..((.((.......)).))..))).)))...	#MM
R1I_112959_x2         ....................uaagugauuccguuuagauu......................................................................	0


>Schisto_mansoni.Chr_4_549
score total		         -12.1
score for star read(s)	          -1.3
score for read counts	          -4.9
score for mfe		          -6.6
score for randfold	          -2.2
score for cons. seed	             3
miRNA with same seed	  ame-miR-6055
total read count	             2
mature read count	             2
loop read count		             0
star read count		             0
exp                   fffffffffffffffffffffffffSSSSSSSSSSSSSSSSSSSSSSlllllllllllllllllllllllMMMMMMMMMMMMMMMMMMMMffffffffffffffffffff
pri_seq               uggcuaaacugggugaacuuuaugcgacagauaggucacguuauaauaccucgagggaucaagaauaaauuagacgaaccuaacgcacggguggaauugcauuuguuuag
pri_struct            ...((((((.(((((((.(((((.((...(.(((((..((((.((((..((.((....)).)).....)))))))).))))).)...)).))))).)).)))))))))))	#MM
R1I_113288_x2         ......................................................................uagacgaaccuaacgcacgg....................	0


>Schisto_mansoni.Chr_6_734
score total		          -8.2
score for star read(s)	          -1.3
score for read counts	          -4.4
score for mfe		          -3.2
score for randfold	          -2.2
score for cons. seed	             3
miRNA with same seed	 cel-miR-1829c
total read count	             3
mature read count	             3
loop read count		             0
star read count		             0
exp                   ffffSSSSSSSSSSSSSSSSSSSSSSSSllllllllllllllllllllllllllllllllllllllllllMMMMMMMMMMMMMMMMMMMMMffffffffffffffffffff
pri_seq               ccauacgcggaugcugugaauugcuaauaugagaugacaauucuucauauauaccuugugaauuuuuaguuagcgaaacaggaccgucaauacuggguuuaaaaaaucuga
pri_struct            (((((.((((.(.((((...((((((((..(((((.........(((((.......))))))))))..)))))))).)))).)))))...)).)))...............	#MM
R1I_73735_x3          ......................................................................uagcgaaacaggaccgucaau....................	0


>Schisto_mansoni.Chr_6_685
score total		          -8.2
score for star read(s)	          -1.3
score for read counts	          -4.4
score for mfe		          -3.2
score for randfold	          -2.2
score for cons. seed	             3
miRNA with same seed	 cel-miR-1829c
total read count	             3
mature read count	             3
loop read count		             0
star read count		             0
exp                   ffffSSSSSSSSSSSSSSSSSSSSSSSSllllllllllllllllllllllllllllllllllllllllllMMMMMMMMMMMMMMMMMMMMMffffffffffffffffffff
pri_seq               ccauacgcggaugcugugaauugcuaauaugagaugacaauucuucauauauaccuugugaauuuuuaguuagcgaaacaggaccgucaauacuggguuuaaaaaaucuga
pri_struct            (((((.((((.(.((((...((((((((..(((((.........(((((.......))))))))))..)))))))).)))).)))))...)).)))...............	#MM
R1I_73735_x3          ......................................................................uagcgaaacaggaccgucaau....................	0


>Schisto_mansoni.Chr_6_711
score total		          -1.9
score for star read(s)	          -1.3
score for read counts	          -4.4
score for mfe		          -0.8
score for randfold	           1.6
score for cons. seed	             3
miRNA with same seed	 cel-miR-1829c
total read count	             3
mature read count	             3
loop read count		             0
star read count		             0
exp                   ffffSSSSSSSSSSSSSSSSSSSSSSSSllllllllllllllllllllllllllllllllllllllllllMMMMMMMMMMMMMMMMMMMMMffffffffffffffffffff
pri_seq               ccguaggcggaugcugugaauugcuaauaggagaugauaauucuucauauauaccuugugaauuuuuaguuagcgaaacaggaccgucaauauuggguuuaaaaaaucuga
pri_struct            .....(((((.(.((((...((((((((.((((((.........(((((.......))))))))))).)))))))).)))).))))))....((((((((...))))))))	#MM
R1I_73735_x3          ......................................................................uagcgaaacaggaccgucaau....................	0


>Schisto_mansoni.Chr_1.unplaced.SC_0010_145
score total		          -8.6
score for star read(s)	          -1.3
score for read counts	          -4.9
score for mfe		           0.4
score for randfold	          -2.2
score for cons. seed	          -0.6
total read count	             2
mature read count	             2
loop read count		             0
star read count		             0
exp                   ffffffffffffffffffffMMMMMMMMMMMMMMMMMMMMMllSSSSSSSSSSSSSSSSSSSSSSSSSSffffffffffffffffffffffffffffffffffffffffff
pri_seq               cuuucuaaguacgcugcuuuuaggcgaucgguacugaugcuaucguuugugccguucuuaucgacuacauaguacuuagguucgcguugaagaacuuugaaggguccuucg
pri_struct            ....((((((((..((....(((.((((((((((.((((....)))).)))))).....)))).)))))..))))))))((((........))))...((((....)))).	#MM
R1I_113588_x2         ....................uaggcgaucgguacugaugcu......................................................................	0


>Schisto_mansoni.Chr_3_465
score total		         -17.3
score for star read(s)	          -1.3
score for read counts	          -1.3
score for mfe		         -15.4
score for randfold	          -2.2
score for cons. seed	             3
miRNA with same seed	   mmu-miR-21b
total read count	             9
mature read count	             9
loop read count		             0
star read count		             0
exp                   ffffffffffffffffffffMMMMMMMMMMMMMMMMMMMllSSSSSSSSSSSSSSSSSSffffffffffffffffffffffffffffffffffffffffffffffffff
pri_seq               ggagauugucuugcucaaguuaguuuaucagacugaugucauucaaccgguuaauuaucauuguaaguauucgacaacgaaggaauccuacuugguuuauuagguacgu
pri_struct            (..((.((.(((((......(((((.(((.(..(((......)))..)))).))))).....))))))).))..)(((.(((........))).)))............	#MM
R1I_35817_x7          ....................uaguuuaucagacugaugu......................................................................	0
R1N_71454_x2          ....................uaguuuaucagacugaugu......................................................................	0


>Schisto_mansoni.Chr_3_466
score total		         -14.7
score for star read(s)	          -1.3
score for read counts	          -1.3
score for mfe		         -12.8
score for randfold	          -2.2
score for cons. seed	             3
miRNA with same seed	   mmu-miR-21b
total read count	             9
mature read count	             9
loop read count		             0
star read count		             0
exp                   ffffffffffffffffffffffffffffffffffffffffffSSSSSSSSSSSSSSSSSSllllllllllMMMMMMMMMMMMMMMMMMMffffffffffffffffffff
pri_seq               uccuguauuuacacuaggauguuuuuaguacguaaacaaaacaucuuuuuggagauugucuugcucaaguuaguuuaucagacugaugucauucaaccgguuaauuauc
pri_struct            .......((((((((((((...)))))))..)))))....(((((..(((((((((((.(((....))).)))))).)))))..)))))....................	#MM
R1I_35817_x7          ......................................................................uaguuuaucagacugaugu....................	0
R1N_71454_x2          ......................................................................uaguuuaucagacugaugu....................	0


>Schisto_mansoni.Chr_2_227
score total		         -10.7
score for star read(s)	          -1.3
score for read counts	          -4.9
score for mfe		          -1.6
score for randfold	          -2.2
score for cons. seed	          -0.6
total read count	             2
mature read count	             2
loop read count		             0
star read count		             0
exp                   ffffffffffffffffffffffffffffffffffffffffffffffSSSSSSSSSSSSSSSSSSSSSSllMMMMMMMMMMMMMMMMMMMMMffffffffffffffffffff
pri_seq               cacucgguaguaacuucuuguaguguuauguuuggacacuguucaauuuuacucaaaauucugguucugauaucaggaucuucggaagauugaaggcuacacacgaauacg
pri_struct            ...((((((((.........(((((((.......)))))))(((((((((.((.((.((((((((......)))))))).)).))))))))))).)))))...))).....	#MM
R1I_113767_x2         ......................................................................uaucaggaucuucggaagauu....................	0


>Schisto_mansoni.SC_1592_1392
score total		         -27.9
score for star read(s)	          -1.3
score for read counts	          -4.9
score for mfe		         -18.8
score for randfold	          -2.2
score for cons. seed	          -0.6
total read count	             2
mature read count	             2
loop read count		             0
star read count		             0
exp                   ffffffffffffffffffffMMMMMMMMMMMMMMMMMMMMMMllllllSSSSSSSSSSSSSSSSSSSSSSSSSSSfffffffffffffffffffffffffffffffffffff
pri_seq               gagcaccucgucuagccaaguaugcacagaauuucgaccauuuaauuacgggaauacaaguuuuuauugcaucagguaaacuagaccuuggcauauuacccccaugaaagau
pri_struct            .....((..((((((((..(.(((((.(((((((...((..........))......)))))))...)))))).))....))))))...)).....................	#MM
R1I_113815_x2         ....................uaugcacagaauuucgaccauu......................................................................	0


>Schisto_mansoni.SC_1929_1422
score total		         -27.9
score for star read(s)	          -1.3
score for read counts	          -4.9
score for mfe		         -18.8
score for randfold	          -2.2
score for cons. seed	          -0.6
total read count	             2
mature read count	             2
loop read count		             0
star read count		             0
exp                   ffffffffffffffffffffMMMMMMMMMMMMMMMMMMMMMMllllllSSSSSSSSSSSSSSSSSSSSSSSSSSSfffffffffffffffffffffffffffffffffffff
pri_seq               gagcaccucgucuagccaaguaugcacagaauuucgaccauuuaauuacgggaauacaaguuuuuauugcaucagguaaacuagaccuuggcauauuacccccaugaaagau
pri_struct            .....((..((((((((..(.(((((.(((((((...((..........))......)))))))...)))))).))....))))))...)).....................	#MM
R1I_113815_x2         ....................uaugcacagaauuucgaccauu......................................................................	0


>Schisto_mansoni.SC_0049_1051
score total		           5.1
score for star read(s)	          -1.3
score for read counts	             0
score for mfe		           1.8
score for randfold	           1.6
score for cons. seed	             3
miRNA with same seed	    cbr-miR-60
total read count	            29
mature read count	            29
loop read count		             0
star read count		             0
exp                   fffffffffffffffffffffffffffffffffffSSSSSSSSSSSSSSSSSSSSSSSllllllllllllMMMMMMMMMMMMMMMMMMMMMfffffffffffffffffff
pri_seq               aaagaugucguuuggauggaccucucuaggggaugagugggaugguugcauauauacaaugcugacaauguauuaugcaacguuucacucuaccccagggacucuacuuc
pri_struct            .............((.((((..(((((.((((..((((((((((.(((((((.(((((.((....)).))))))))))))))))))))))..))))))))).))))))..	#MM
R1I_73868_x3          ......................................................................uauuaugcaacguuucacuc....................	0
R1I_13639_x26         ......................................................................uauuaugcaacguuucacucu...................	0


>Schisto_mansoni.Chr_4.unplaced.SC_0032_614
score total		           4.8
score for star read(s)	          -1.3
score for read counts	             0
score for mfe		           1.5
score for randfold	           1.6
score for cons. seed	             3
miRNA with same seed	 aca-miR-32-5p
total read count	            16
mature read count	            16
loop read count		             0
star read count		             0
exp                   ffffffffffffffffffffffffffffffffffffSSSSSSSSSSSSSSSSSSSSSSSSSlllllllllMMMMMMMMMMMMMMMMMMMMMMffffffffffffffffffff
pri_seq               agcggcaaacaguuuguguugugguccauguuugugagggggauguuugugcaauuuaguguuguaaauauauugcacuaaccuucgccuugcaaauauagggugaacaucu
pri_struct            .((.((((.((.....)))))).))((((((((((((((.(((.(((.(((((((...(((((...)))))))))))).))).))).)))))))))))).))..........	#MM
R1I_40548_x6          ......................................................................uauugcacuaaccuucgccuu.....................	0
R1I_27191_x10         ......................................................................uauugcacuaaccuucgccuug....................	0
sma-miR-3479-3p       ......................................................................uauugcacuaaccuucgccuug....................	0
sma-miR-3479-3p       ......................................................................uauugcacuaaccuucgccuug....................	0


>Schisto_mansoni.Chr_W_863
score total		           0.6
score for star read(s)	          -1.3
score for read counts	          -4.4
score for mfe		           1.8
score for randfold	           1.6
score for cons. seed	             3
miRNA with same seed	    cte-miR-2b
total read count	             3
mature read count	             3
loop read count		             0
star read count		             0
exp                   fffffffffffffffffffffffffffffffffffffSSSSSSSSSSSSSSSSSSSSSSlllllllllllMMMMMMMMMMMMMMMMMMMMMffffffffffffffffffff
pri_seq               uaagaaucacgagucgucugcaauaccucuugcgccgcagucaauauuggcugaaggcauugcuuuauugucacagccaguauugaugaacgguguaaaaggcgcacgucc
pri_struct            ............(.(((..((....(((.((((((((..((((((((((((((..((((.........)))).))))))))))))))...)))))))).))).))))).).	#MM
sma-miR-2a-5p         .....................................cagucaauauuggcugaaggca....................................................	0
sma-miR-2a-5p         .....................................cagucaauauuggcugaaggca....................................................	0
R1I_73921_x3          ......................................................................ucacagccaguauugaugaac....................	0


>Schisto_mansoni.SC_0170_1208
score total		          -7.4
score for star read(s)	          -1.3
score for read counts	             0
score for mfe		          -6.9
score for randfold	          -2.2
score for cons. seed	             3
miRNA with same seed	  cte-miR-1989
total read count	            66
mature read count	            66
loop read count		             0
star read count		             0
exp                   ffffffffffffffffffffffffffffffffffSSSSSSSSSSSSSSSSSSSSSSSSllllllllllllMMMMMMMMMMMMMMMMMMMMMMffffffffffffffffffff
pri_seq               cuugauacaacuuuauuuaaaccguugucuuuucgcuuagugaauucuagcuaaagaguuaaacucaacuucagcuguguucaugucuucgauaaaagauuacauuuaugua
pri_struct            .......................((.(((((((((....((((((..(((((...(((((......))))).))))).)))))).....)))..)))))).)).........	#MM
R1I_73971_x3          ......................................................................ucagcuguguucaugucu........................	0
R1N_71976_x2          ......................................................................ucagcuguguucaugucuucg.....................	0
R1I_14463_x24         ......................................................................ucagcuguguucaugucuucg.....................	0
R1I_10700_x37         ......................................................................ucagcuguguucaugucuucga....................	0


>Schisto_mansoni.SC_0170_1207
score total		           3.9
score for star read(s)	          -1.3
score for read counts	             0
score for mfe		           0.6
score for randfold	           1.6
score for cons. seed	             3
miRNA with same seed	  cte-miR-1989
total read count	            66
mature read count	            66
loop read count		             0
star read count		             0
exp                   ffffffffffffffffffffMMMMMMMMMMMMMMMMMMMMMMllllllllllllllllllllllllllllllllllllllSSSSSSSSSSSSSSSSSSSSSSffffffffff
pri_seq               cuaaagaguuaaacucaacuucagcuguguucaugucuucgauaaaagauuacauuuauguauucaauuuucucaaugucgaagaaaugagcacaacuuaggcuguuuacuc
pri_struct            .....((((.((((....(((.((.(((((((((.(((((((((...((.((((....)))).))...........))))))))).))))))))).)).)))..))))))))	#MM
R1I_73971_x3          ....................ucagcuguguucaugucu..........................................................................	0
R1N_71976_x2          ....................ucagcuguguucaugucuucg.......................................................................	0
R1I_14463_x24         ....................ucagcuguguucaugucuucg.......................................................................	0
R1I_10700_x37         ....................ucagcuguguucaugucuucga......................................................................	0


>Schisto_mansoni.Chr_4_508
score total		          -7.5
score for star read(s)	          -1.3
score for read counts	          -4.9
score for mfe		           1.5
score for randfold	          -2.2
score for cons. seed	          -0.6
total read count	             2
mature read count	             2
loop read count		             0
star read count		             0
exp                   ffffffffffffffffffffMMMMMMMMMMMMMMMMMMMMllllllllllllllllllllllllllllllllllllllllllllllSSSSSSSSSSSSSSSSSSSfffff
pri_seq               agaugcccgcuuggggcgagucguuacggccuuaagagaucgugaccugggucgggggacguagggggcuggcacauuugagcggucucggaaacugagacgaguaugga
pri_struct            ...(((((.....)))))(.(((((.(((..((..((((((((..((((.(((....))).))))................))))))))..)).))).))))).).....	#MM
R1I_117442_x2         ....................ucguuacggccuuaagagau......................................................................	0


>Schisto_mansoni.Chr_1.unplaced.SC_0094_201
score total		         -14.5
score for star read(s)	          -1.3
score for read counts	          -4.4
score for mfe		          -9.5
score for randfold	          -2.2
score for cons. seed	             3
miRNA with same seed	  gma-miR1508a
total read count	             3
mature read count	             3
loop read count		             0
star read count		             0
exp                   fffffffffffffffffffffffffSSSSSSSSSSSSSSSSSSSllllllllllllllllllllllllllMMMMMMMMMMMMMMMMMMMMffffffffffffffffffff
pri_seq               uuuccaaccacucccccucccgagguuaauuagucuaauagugccaucaucccuucgacuuaaaaguaugucuagaaaggcuaauuggccguuacuuucugguucaugug
pri_struct            .....(((((.............(((((((((((((..(((..............................)))...))))))))))))).........)))))......	#MM
R1I_75470_x3          ......................................................................ucuagaaaggcuaauuggcc....................	0


>Schisto_mansoni.Chr_2_265
score total		         -12.6
score for star read(s)	          -1.3
score for read counts	          -4.4
score for mfe		          -7.6
score for randfold	          -2.2
score for cons. seed	             3
miRNA with same seed	  gma-miR1508a
total read count	             3
mature read count	             3
loop read count		             0
star read count		             0
exp                   fffffffffffffffffffffffffffffffffffffffffffSSSSSSSSSSSSSSSSSllllllllllMMMMMMMMMMMMMMMMMMMMffffffffffffffffffff
pri_seq               ucccguccaaguugguuuccuauacacggaccgucuaauagugccaucaucccuucgacuuaaaaguaugucuagaaaggcuaauuggccguuacuuucugguucaugug
pri_struct            ......(((...))).......((((.((((((.......(.((((....((.((((((..........)))..))).)).....))))).........)))))).))))	#MM
R1I_75470_x3          ......................................................................ucuagaaaggcuaauuggcc....................	0


>Schisto_mansoni.Chr_1.unplaced.SC_0122_203
score total		         -12.6
score for star read(s)	          -1.3
score for read counts	          -4.4
score for mfe		          -7.6
score for randfold	          -2.2
score for cons. seed	             3
miRNA with same seed	  gma-miR1508a
total read count	             3
mature read count	             3
loop read count		             0
star read count		             0
exp                   fffffffffffffffffffffffffffffffffffffffffffSSSSSSSSSSSSSSSSSllllllllllMMMMMMMMMMMMMMMMMMMMffffffffffffffffffff
pri_seq               ucccguccaaguugguuuccuauacacggaccgucuaauagugccaucaucccuucgacuuaaaaguaugucuagaaaggcuaauuggccguuacuuucugguucaugug
pri_struct            ......(((...))).......((((.((((((.......(.((((....((.((((((..........)))..))).)).....))))).........)))))).))))	#MM
R1I_75470_x3          ......................................................................ucuagaaaggcuaauuggcc....................	0


>Schisto_mansoni.Chr_4_562
score total		         -12.6
score for star read(s)	          -1.3
score for read counts	          -4.4
score for mfe		          -7.6
score for randfold	          -2.2
score for cons. seed	             3
miRNA with same seed	  gma-miR1508a
total read count	             3
mature read count	             3
loop read count		             0
star read count		             0
exp                   fffffffffffffffffffffffffffffffffffffffffffSSSSSSSSSSSSSSSSSllllllllllMMMMMMMMMMMMMMMMMMMMffffffffffffffffffff
pri_seq               ucccguccaaguugguuuccuauacacggaccgucuaauagugccaucaucccuucgacuuaaaaguaugucuagaaaggcuaauuggccguuacuuucugguucaugug
pri_struct            ......(((...))).......((((.((((((.......(.((((....((.((((((..........)))..))).)).....))))).........)))))).))))	#MM
R1I_75470_x3          ......................................................................ucuagaaaggcuaauuggcc....................	0


>Schisto_mansoni.Chr_W_862
score total		             0
score for star read(s)	          -1.3
score for read counts	          -4.9
score for mfe		           1.7
score for randfold	           1.6
score for cons. seed	             3
miRNA with same seed	 aae-miR-71-5p
total read count	             2
mature read count	             2
loop read count		             0
star read count		             0
exp                   ffffffffffffffffffffMMMMMMMMMMMMMMMMMMMMMMlllllllllllSSSSSSSSSSSSSSSSSSSSSffffffffffffffffffffffffffffffffffffff
pri_seq               aagaugugauacuagugcugugaaagacgaugguagugagaugccgauugcaucucgcuuccccgccuuucccgguaagaaucacgagucgucugcaauaccucuugcgccg
pri_struct            ....((((((.((..(((((.(((((.((..((.((((((((((.....)))))))))).)).)).))))).))))))).)))))).......(((((......)))))...	#MM
emu-miR-71            ....................ugaaagacgaugguagugaga.......................................................................	0
sma-miR-71a           ....................ugaaagacgaugguagugaga.......................................................................	0
egr-miR-71            ....................ugaaagacgaugguagugaga.......................................................................	0
sja-miR-71a           ....................ugaaagacgaugguagugaga.......................................................................	0
egr-miR-71            ....................ugaaagacgaugguagugaga.......................................................................	0
emu-miR-71            ....................ugaaagacgaugguagugaga.......................................................................	0
sja-miR-71a           ....................ugaaagacgaugguagugaga.......................................................................	0
sma-miR-71a           ....................ugaaagacgaugguagugaga.......................................................................	0
R1I_117878_x2         ....................ugaaagacgaugguagugagau......................................................................	0


>Schisto_mansoni.SC_0138_1141
score total		         -15.4
score for star read(s)	          -1.3
score for read counts	          -4.9
score for mfe		          -6.3
score for randfold	          -2.2
score for cons. seed	          -0.6
total read count	             2
mature read count	             2
loop read count		             0
star read count		             0
exp                   ffffffffffffffffffffMMMMMMMMMMMMMMMMMMlllSSSSSSSSSSSSSSSSSSSSfffffffffffffffffffffffffffffffffffffffffffffff
pri_seq               gagaauaaaaaucuaauggcugaguaagucauccgauuugaaaggaugcauacugugcagcuaaaaauauuggcaagcuugagugaacuuaauacaaauaggaagcug
pri_struct            ................((((((((((.(.(((((.........)))))).))))...))))))............(((((......................))))).	#MM
R1I_118218_x2         ....................ugaguaagucauccgauu......................................................................	0


>Schisto_mansoni.Chr_6_675
score total		          -5.2
score for star read(s)	          -1.3
score for read counts	          -4.9
score for mfe		          -3.5
score for randfold	           1.6
score for cons. seed	             3
miRNA with same seed	   cel-miR-270
total read count	             2
mature read count	             2
loop read count		             0
star read count		             0
exp                   fffffffffffffffffffffffffffffffffffffffffffffSSSSSSSSSSSSSSSSSSSSSllllMMMMMMMMMMMMMMMMMMMMffffffffffffffffffff
pri_seq               ucuagugacaucagcauaguauuuuuucaacuggauuguugcaccaauaaccuaaaaugaugcacacauuugcaugauugacucuguuggaacauguauccaagucacau
pri_struct            ....(((((......................(((((...((..((((((......(((.(((((......))))).))).....))))))..))...))))).)))))..	#MM
R1I_118344_x2         ......................................................................ugcaugauugacucuguugg....................	0


>Schisto_mansoni.SC_0080_1101
score total		          -9.6
score for star read(s)	          -1.3
score for read counts	          -4.9
score for mfe		          -4.2
score for randfold	          -2.2
score for cons. seed	             3
miRNA with same seed	  hsa-miR-5093
total read count	             2
mature read count	             2
loop read count		             0
star read count		             0
exp                   ffffffffffffffffffffMMMMMMMMMMMMMMMMMMMMllllllllllllllllllllllllllllllllllSSSSSSSSSSSSSSSSSSSSffffffffffffffff
pri_seq               aaugauggaaaaguaauauuuggaaaugauucuugugaauauguguguaaucagucugggucgaauucacauauucagucugauuauuaucgugauuacucgcagcuuau
pri_struct            ...........((((((...(((.(((((((....((((((((((.((.(((......)))...)).))))))))))....))))))).)))..))))))..........	#MM
R1I_118618_x2         ....................uggaaaugauucuugugaau......................................................................	0


>Schisto_mansoni.SC_0080_1086
score total		          -9.6
score for star read(s)	          -1.3
score for read counts	          -4.9
score for mfe		          -4.2
score for randfold	          -2.2
score for cons. seed	             3
miRNA with same seed	  hsa-miR-5093
total read count	             2
mature read count	             2
loop read count		             0
star read count		             0
exp                   ffffffffffffffffffffMMMMMMMMMMMMMMMMMMMMllllllllllllllllllllllllllllllllllSSSSSSSSSSSSSSSSSSSSffffffffffffffff
pri_seq               aaugauggaaaaguaauauuuggaaaugauucuugugaauauguguguaaucagucugggucgaauucacauauucagucugauuauuaucgugauuacucgcagcuuau
pri_struct            ...........((((((...(((.(((((((....((((((((((.((.(((......)))...)).))))))))))....))))))).)))..))))))..........	#MM
R1I_118618_x2         ....................uggaaaugauucuugugaau......................................................................	0


>Schisto_mansoni.SC_0041_1044
score total		         -27.9
score for star read(s)	          -1.3
score for read counts	          -4.9
score for mfe		         -18.8
score for randfold	          -2.2
score for cons. seed	          -0.6
total read count	             2
mature read count	             2
loop read count		             0
star read count		             0
exp                   ffffffffffffffffffffffffffffffffffSSSSSSSSSSSSSSSSSSSSSSSlllllllllllllMMMMMMMMMMMMMMMMMMMMffffffffffffffffffff
pri_seq               gggauuuccagaaaagccuauuucacuucguuaugcaacucucaaggaacuacuacuagaccaaguaaaguguacgaacuucgaaugcugugaaggagaaaauuuucaua
pri_struct            .((....)).(((((.....((((.(((((....(((..((..(((....(((.(((..((...))..))))))....))).)).)))..)))))))))...)))))...	#MM
R1I_119462_x2         ......................................................................uguacgaacuucgaaugcug....................	0


>Schisto_mansoni.SC_0041_1038
score total		         -22.8
score for star read(s)	          -1.3
score for read counts	          -4.9
score for mfe		         -13.8
score for randfold	          -2.2
score for cons. seed	          -0.6
total read count	             2
mature read count	             2
loop read count		             0
star read count		             0
exp                   ffffffffffffffffffffMMMMMMMMMMMMMMMMMMMMllllllllllllllllllSSSSSSSSSSSSSSSSSSSSSSffffffffffffffffffffffffffffff
pri_seq               uacuacuagaccaaguaaaguguacgaacuucgaaugcugugaaggagaaaauuuucauauguugacuuguuacgacauuacuacgucauccaaauccaaugcguacuca
pri_struct            ........(((..((((..((((.(((((.((((....(((((((........)))))))..))))...))).))))))))))..)))......................	#MM
R1I_119462_x2         ....................uguacgaacuucgaaugcug......................................................................	0


>Schisto_mansoni.SC_0041_1043
score total		         -22.8
score for star read(s)	          -1.3
score for read counts	          -4.9
score for mfe		         -13.8
score for randfold	          -2.2
score for cons. seed	          -0.6
total read count	             2
mature read count	             2
loop read count		             0
star read count		             0
exp                   ffffffffffffffffffffMMMMMMMMMMMMMMMMMMMMllllllllllllllllllSSSSSSSSSSSSSSSSSSSSSSffffffffffffffffffffffffffffff
pri_seq               uacuacuagaccaaguaaaguguacgaacuucgaaugcugugaaggagaaaauuuucauauguugacuuguuacgacauuacuacgucauccaaauccaaugcguacuca
pri_struct            ........(((..((((..((((.(((((.((((....(((((((........)))))))..))))...))).))))))))))..)))......................	#MM
R1I_119462_x2         ....................uguacgaacuucgaaugcug......................................................................	0


>Schisto_mansoni.SC_0041_1037
score total		         -27.9
score for star read(s)	          -1.3
score for read counts	          -4.9
score for mfe		         -18.8
score for randfold	          -2.2
score for cons. seed	          -0.6
total read count	             2
mature read count	             2
loop read count		             0
star read count		             0
exp                   ffffffffffffffffffffffffffffffffffSSSSSSSSSSSSSSSSSSSSSSSlllllllllllllMMMMMMMMMMMMMMMMMMMMffffffffffffffffffff
pri_seq               gggauuuccagaaaagccuauuucacuucguuaugcaacucucaaggaacuacuacuagaccaaguaaaguguacgaacuucgaaugcugugaaggagaaaauuuucaua
pri_struct            .((....)).(((((.....((((.(((((....(((..((..(((....(((.(((..((...))..))))))....))).)).)))..)))))))))...)))))...	#MM
R1I_119462_x2         ......................................................................uguacgaacuucgaaugcug....................	0


>Schisto_mansoni.SC_0041_1033
score total		         -11.4
score for star read(s)	          -1.3
score for read counts	          -4.9
score for mfe		          -2.3
score for randfold	          -2.2
score for cons. seed	          -0.6
total read count	             2
mature read count	             2
loop read count		             0
star read count		             0
exp                   ffffffffffffffffffffffffffffffffffffffffffffSSSSSSSSSSSSSSSSSSSSSlllllMMMMMMMMMMMMMMMMMMMMffffffffffffffffffff
pri_seq               cacacuaugauccagaucuuccaauuauagucgcagcagacgcgucaaaccacggaaucggagcaguaauuucacauaccuacccugacgggucugagaaggcaaucgcc
pri_struct            ...((((((((............)))))))).....(((((.(((((......((.((..(((.......)))..)).)).....))))).)))))....(((....)))	#MM
R1I_119941_x2         ......................................................................uucacauaccuacccugacg....................	0


>Schisto_mansoni.SC_0041_1048
score total		         -11.4
score for star read(s)	          -1.3
score for read counts	          -4.9
score for mfe		          -2.3
score for randfold	          -2.2
score for cons. seed	          -0.6
total read count	             2
mature read count	             2
loop read count		             0
star read count		             0
exp                   ffffffffffffffffffffffffffffffffffffffffffffSSSSSSSSSSSSSSSSSSSSSlllllMMMMMMMMMMMMMMMMMMMMffffffffffffffffffff
pri_seq               cacacuaugauccagaucuuccaauuauagucgcagcagacgcgucaaaccacggaaucggagcaguaauuucacauaccuacccugacgggucugagaaggcaaucgcc
pri_struct            ...((((((((............)))))))).....(((((.(((((......((.((..(((.......)))..)).)).....))))).)))))....(((....)))	#MM
R1I_119941_x2         ......................................................................uucacauaccuacccugacg....................	0


>Schisto_mansoni.Chr_1_8
score total		         -15.4
score for star read(s)	          -1.3
score for read counts	          -4.9
score for mfe		          -9.9
score for randfold	          -2.2
score for cons. seed	             3
miRNA with same seed	gga-miR-1680-5p
total read count	             2
mature read count	             2
loop read count		             0
star read count		             0
exp                   ffffffffffffffffffffMMMMMMMMMMMMMMMMMMMllllllllllllllllllSSSSSSSSSSSSSSSSSSffffffffffffffffffffffffffffffffff
pri_seq               agccaaucaauacaguacguuuccuccugguaccguccuacgucaaagaccuuuaguggcaacucgaggaucaacgauaacuuccuguucugccaacgccuucguccua
pri_struct            .((....((..(((((((((((((((..(((...((((((.(((...)))...))).))).))).)))))..)))).)).....))))..)).....))..........	#MM
R1I_120157_x2         ....................uuccuccugguaccguccu......................................................................	0


>Schisto_mansoni.Chr_1_67
score total		         -15.4
score for star read(s)	          -1.3
score for read counts	          -4.9
score for mfe		          -9.9
score for randfold	          -2.2
score for cons. seed	             3
miRNA with same seed	gga-miR-1680-5p
total read count	             2
mature read count	             2
loop read count		             0
star read count		             0
exp                   ffffffffffffffffffffMMMMMMMMMMMMMMMMMMMllllllllllllllllllSSSSSSSSSSSSSSSSSSffffffffffffffffffffffffffffffffff
pri_seq               agccaaucaauacaguacguuuccuccugguaccguccuacgucaaagaccuuuaguggcaacucgaggaucaacgauaacuuccuguucugccaacgccuucguccua
pri_struct            .((....((..(((((((((((((((..(((...((((((.(((...)))...))).))).))).)))))..)))).)).....))))..)).....))..........	#MM
R1I_120157_x2         ....................uuccuccugguaccguccu......................................................................	0


>Schisto_mansoni.Chr_7_779
score total		         -13.7
score for star read(s)	          -1.3
score for read counts	          -4.4
score for mfe		          -5.2
score for randfold	          -2.2
score for cons. seed	          -0.6
total read count	             3
mature read count	             3
loop read count		             0
star read count		             0
exp                   fffffffffffffffffffffffffffffffffffffffffffffffSSSSSSSSSSSSSSSSSSSSSllMMMMMMMMMMMMMMMMMMMMffffffffffffffffffff
pri_seq               ugcacuucuacgaaauuuaaguaagauuauugaacugaccucuuuugcuuuucuguuuaacggcaacguauugucguccggcgaagagcucugauuaguagcauagcaca
pri_struct            ......(((((.........)).))).......(((((..((....(((((((.(((..(((((((....)))))))..))))))))))...)))))))...........	#MM
R1I_76740_x3          ......................................................................uugucguccggcgaagagcu....................	0


>Schisto_mansoni.Chr_7_806
score total		         -13.7
score for star read(s)	          -1.3
score for read counts	          -4.4
score for mfe		          -5.2
score for randfold	          -2.2
score for cons. seed	          -0.6
total read count	             3
mature read count	             3
loop read count		             0
star read count		             0
exp                   fffffffffffffffffffffffffffffffffffffffffffffffSSSSSSSSSSSSSSSSSSSSSllMMMMMMMMMMMMMMMMMMMMffffffffffffffffffff
pri_seq               ugcacuucuacgaaauuuaaguaagauuauugaacugaccucuuuugcuuuucuguuuaacggcaacguauugucguccggcgaagagcucugauuaguagcauagcaca
pri_struct            ......(((((.........)).))).......(((((..((....(((((((.(((..(((((((....)))))))..))))))))))...)))))))...........	#MM
R1I_76740_x3          ......................................................................uugucguccggcgaagagcu....................	0


>Schisto_mansoni.SC_0080_1087
score total		         -21.6
score for star read(s)	          -1.3
score for read counts	          -4.4
score for mfe		           -13
score for randfold	          -2.2
score for cons. seed	          -0.6
total read count	             3
mature read count	             3
loop read count		             0
star read count		             0
exp                   fffffffffffffffffffSSSSSSSSSSSSSSSSSllllllllllllllllllllllllllllllllllMMMMMMMMMMMMMMMMMMMMffffffffffffffffffff
pri_seq               uugaaauggaaguacuaauccauauguuuguaaauuuucaguuugucauuccaccauucguugauuaaauuuuacggcauugacguggaugcacugucuauuggaccguu
pri_struct            ....(((((((((....(((((((((((.(((((......((((((((.............))).)))))))))))))))....))))))..))).))))))........	#MM
R1I_76762_x3          ......................................................................uuuacggcauugacguggau....................	0


>Schisto_mansoni.SC_0080_1100
score total		         -21.6
score for star read(s)	          -1.3
score for read counts	          -4.4
score for mfe		           -13
score for randfold	          -2.2
score for cons. seed	          -0.6
total read count	             3
mature read count	             3
loop read count		             0
star read count		             0
exp                   fffffffffffffffffffSSSSSSSSSSSSSSSSSllllllllllllllllllllllllllllllllllMMMMMMMMMMMMMMMMMMMMffffffffffffffffffff
pri_seq               uugaaauggaaguacuaauccauauguuuguaaauuuucaguuugucauuccaccauucguugauuaaauuuuacggcauugacguggaugcacugucuauuggaccguu
pri_struct            ....(((((((((....(((((((((((.(((((......((((((((.............))).)))))))))))))))....))))))..))).))))))........	#MM
R1I_76762_x3          ......................................................................uuuacggcauugacguggau....................	0


>Schisto_mansoni.Chr_6_736
score total		         -10.1
score for star read(s)	          -1.3
score for read counts	          -3.9
score for mfe		          -5.6
score for randfold	          -2.2
score for cons. seed	             3
miRNA with same seed	bfl-miR-4858-3p
total read count	             4
mature read count	             4
loop read count		             0
star read count		             0
exp                   fffffffffffffffffffffffffffffffSSSSSSSSSSSSSSSSlllllllllllllllllllllllMMMMMMMMMMMMMMMMMMMMffffffffffffffffffff
pri_seq               uuugugacaccuaaguaaaccaugugcaugggaucuaaggggaaaguugauaucaugucuaucggcagacuuucgaauauagaauguccuugauggugaauagauugugu
pri_struct            ......((((........(((((......((((((((....(((((((.......((((....))))))))))).....))))...))))..))))).........))))	#MM
R1I_58515_x4          ......................................................................uuucgaauauagaauguccu....................	0


>Schisto_mansoni.Chr_3_455
score total		         -11.1
score for star read(s)	          -1.3
score for read counts	          -4.9
score for mfe		            -2
score for randfold	          -2.2
score for cons. seed	          -0.6
total read count	             2
mature read count	             2
loop read count		             0
star read count		             0
exp                   ffffffffffffffffffffMMMMMMMMMMMMMMMMMMMMlllllllllllllllllllllllllllSSSSSSSSSSSSSSSSSSSSSffffffffffffffffffffff
pri_seq               guuuuaccagcuaaacuaauuuugcaagauacuugucggcaaaaucugacaugggacacagagcuuccuacggagugccuuaugagauuggacuguuagcucagagguau
pri_struct            ....((((((((((.(((((((((.(((.(((((((.((.((..((((..........))))..)))).)).))))).))).)))))))))....))))))....)))).	#MM
R1I_120891_x2         ....................uuugcaagauacuugucggc......................................................................	0


>Schisto_mansoni.SC_2178_1439
score total		          -3.6
score for star read(s)	          -1.3
score for read counts	          -2.8
score for mfe		          -0.2
score for randfold	          -2.2
score for cons. seed	             3
miRNA with same seed	 eca-miR-1255b
total read count	             6
mature read count	             6
loop read count		             0
star read count		             0
exp                   ffffffffffffffffffffMMMMMMMMMMMMMMMMMMllllllllSSSSSSSSSSSSSSSSSSSSSSffffffffffffffffffffffffffffffffffffffffffff
pri_seq               caaauuagauccguaacuucgggauaaggauuggcucuaaggacugggccggucgggcuguaaugugaagugaguacgguuugauccaugcaguguaacauuaaaaugaaaa
pri_struct            ...((((((.(((((((((((..(((..(((((((((........)))))))))....)))....))))))...)))))))))))...........................	#MM
R1N_43255_x3          ....................gggauaaggauuggcucu..........................................................................	0
R1N_43256_x3          ....................gggauaaggauuggcucuaagg......................................................................	0
