# Supplementary material for: Parasite-Derived MicroRNAs in Host Serum As Novel Biomarkers of Helminth Infection
Source: PLoS Negl Trop Dis. 2014 Feb 20;8(2):e2701. doi: 10.1371/journal.pntd.0002701 (PMC3930507; doi:10.1371/journal.pntd.0002701)
Supplement: Table S6 — miRNA detection values in Chiredzi and Uganda samples. Fold change is defined as the abundance value in each sample compared to the median of values obtained in uninfected individuals. Repeated miRNA measurements from Chiredzi samples are shown (there was not enough material to repeat measurement in Uganda samples). (XLSX) [file pntd.0002701.s011.xlsx]

## Sheet: PCR values and egg counts
Chiredzi	infection status	bantam		miR-277		miR-3479-3p
samples	based on egg counts	PCR1	PCR2	PCR1	PCR2	PCR1	PCR2
1	-	0.454353	0.132263	0.289014	0.592995	0.998926	1.16952
2	-	0.251196	0.178189	0.344891	0.6979	0.40569	0.67171
3	-	0.0837298	0.144735	0.0970057	0.266294	0.209998	0.678731
4	-	0.0264037	0.0775613	0.223634	0.562955	0.113711	0.071096
5	-	5.58627	0.276717	5.42346	2.05778	2.02574	1.67123
6	-	2.18387	6.37083	1.77672	3.40131	4.03746	3.6198
7	-	0.0716388	1.29368	0.34729	0.936981	0.289864	0.461983
8	-	0.193699	0.374096	0.133435	0.129956	0.169393	0.317738
9	-	0.148845	0.15193	0.364556	0.353821	0.749214	0.338191
1+	+	368.849	1003.96	187.301	185.605	718.303	507.024
2+	+	2.05179	32.1441	3.18041	19.0417	3.52702	3.68308
3+	+	15.7457	17.833	26.432	25.3883	2.96586	1.51667
4+	+	0.301846	1.24961	0.427564	1.46519	1.9298	1.73617
5+	+	140.253	1153.24	106.833	207.374	642.899	852.71
Pearson correlation (PCR1,PCR2)		0.862264		0.936149		0.946564
Sensitivity		0.6	0.8	0.8	0.8	0.8	0.8
Specificity		1	1	0.89	1	0.89	0.89
Uganda		bantam		miR-277		miR-3479-3p
samples		PCR1		PCR1		PCR1
1	-	0.562043		0.504849		0.79824
2	-	0.170017		0.352068		0.329853
3	-	0.00893543		0.558227		0.852572
4	-	1.92353		1.2175		0.198869
5	-	0.467732		0.246374		0.138206
6	-	0.0326619		0.0232589		0.0346715
7	-	0.119804		0.968568		0.421877
8	-	5.18288		5.95427		7.18453
9	-	1.51441		0.155925		0.027487
10	-	0.0179952		0.0189577		0.013696
1+	+	3.9143		1.6065		0.499963
2+	+	4.52762		3.21301		1.64706
3+	+	1.30022		1.07097		0.690108
4+	+	0.0239099		0.929112		0.771049
5+	+	0.529886		0.6237		0.0899267
6+	+	1.22583		0.522653		0.721911
7+	+	4.97175		1.70991		0.852572
8+	+	2.94599		0.982088		1.06061
9+	+	1.60631		0.696852		0.0398271
10+	+	6.03667		1.07469		1.3103
11+	+	0.583884		2.65539		3.65506
12+	+	2.59144		0.434951		0.23163
13+	+	2.81621		5.93367		2.16579
14+	+	0.689563		1.61768		1.48957
15+	+	2.17159		0.316203		3.74481
16+	+	0.797609		1.07097		2.57557
17+	+	5.97423		2.0194		0.69732
18+	+	1.10095		3.98319		1.65852
19+	+	1.5897		4.60731		3.45789
20+	+	1.51966		1.63459		2.83804
