# Supplementary material for: Parasite-Derived MicroRNAs in Host Serum As Novel Biomarkers of Helminth Infection
Source: PLoS Negl Trop Dis. 2014 Feb 20;8(2):e2701. doi: 10.1371/journal.pntd.0002701 (PMC3930507; doi:10.1371/journal.pntd.0002701)
Supplement: Table S7 — Ct values obtained for qRT-PCR. (XLSX) [file pntd.0002701.s012.xlsx]

## Sheet: Mouse time course
Time point	Infection status	Sample ID	Avarage CT
			Spike -in	miR-277	miR-3479-3p	bantam
Wk4	-	n1	24.015	32.42	40.13	41.82
Wk4	-	n2	22.74	45	45	45
Wk4	-	n3	22.88	41.375	38.585	45
Wk4	-	n4	23.495	35.895	36.81	40.95
Wk4	-	n5	23.18	34.77	35.88	40.46
Wk4	+	i1	22.62	37.33	37.02	45
Wk4	+	i2	23.02	34.92	35.87	38.49
Wk4	+	i3	23.03	35.305	36.5	44.565
Wk4	+	i4	23.16	33.45	36.285	45
Wk4	+	i5	23.235	32.065	36.84	35.25
Wk4	+	i6	23.53	31.71	38.81	37.7
Wk4	+	i7	22.9	33.595	36.66	39.37
wk6	-	n1	22.655	36.12	39.84	42.245
wk6	-	n2	22.945	38.95	37.57	33.93
wk6	-	n3	22.71	37.1	37.935	42.815
wk6	-	n4	22.65	33.34	39.885	36.19
wk6	-	n5	22.705	31.82	41.09	34.75
wk6	-	n6	22.55	32.19	35.25	34.435
wk6	+	i1	21.645	34.21	37.47	35.29
wk6	+	i2	22.21	31.89	36.545	34.855
wk6	+	i3	22.205	32.255	36.93	38.01
wk6	+	i4	21.775	35.215	33.95	45
wk6	+	i5	21.925	36.135	39.65	44.385
wk6	+	i6	21.88	33.19	39.89	38.715
wk6	+	i7	22.11	32.08	35.64	37.26
wk8	-	n1	21.35	32.1	37.58	38.925
wk8	-	n2	21.9	32.27	41.605	39.93
wk8	-	n3	21.305	34.075	39.46	45
wk8	-	n4	21.555	33.715	40.035	42.08
wk8	-	n5	21.355	36.13	41.875	45
wk8	+	i1	20.295	31.23	34.375	38.255
wk8	+	i2	19.7	31.76	36.32	35.39
wk8	+	i3	20.87	32.895	37.275	36.45
wk8	+	i4	20.785	32.275	36.19	37.75
wk8	+	i5	20.755	31.725	35.19	39.985
wk8	+	i6	20.59	32.115	32.97	39.215
wk8	+	i7	20.945	32.34	33.51	34.585
wk8	+	i8	20.41	33.265	39.3	34.64
wk12	-	n1	19.88	41.275	44.13	45
wk12	-	n2	21.595	34.83	42.435	39.775
wk12	-	n3	21.5	33.09	37.815	38.105
wk12	-	n4	20.435	34.495	39.48	39.725
wk12	-	n5	21.715	34.365	43.665	41.81
wk12	-	n6	20.91	36.88	38.525	41.935
wk12	+	i1	20.685	32.46	33.815	34.18
wk12	+	i2	21.215	31.57	34.655	37.14
wk12	+	i3	20.155	30.45	32.21	34.94
wk12	+	i4	20.27	32.55	34.47	37.1
wk12	+	i5	20.68	32.225	33.565	37.915

## Sheet: Human serum 
Chiredzi							Uganda
Infection Satus	Sample ID	Average Ct					Infection status	Sample ID	Average CT
		Spike in	miR-277	miR-3479-3p	bantam				Spike -in	miR-277	miR-3479-3p	bantam
-	417	26.16	29.015	31.425	32.89		-	2	28.93	30.66	36.77	38.675
-	442	27.99	30.59	34.555	35.575		-	11	28.665	30.915	37.78	40.135
-	443	24.985	29.415	32.5	34.155		-	16	29.28	30.865	37.025	45
-	460	26.695	29.92	35.095	37.53		-	24	30.115	30.575	39.96	38.085
-	481	32.12	30.745	36.365	35.23		-	52	27.735	30.5	38.105	37.745
-	492	29.74	29.975	32.99	34.205		-	58	24.18	30.35	36.545	38.03
-	520	25.765	28.355	32.815	35.16		-	67	30.585	31.375	39.345	42.56
-	549	25.03	29	32.855	32.99		-	71	31.895	30.065	36.565	38.435
-	568	25.25	27.77	30.93	33.59		-	77	28.71	32.135	41.41	37.025
+	462	32.345	25.86	28.12	29.41		-	102	23.2	29.665	36.905	37.91
+	486	30.77	30.165	34.215	35.325		+	4	30.19	30.25	38.705	37.135
+	491	34.33	30.67	38.025	35.945		+	7	30.83	29.89	37.625	37.565
+	494	25.575	27.865	29.89	32.895		+	10	29.48	30.125	37.53	38.015
+	573	27.795	22.12	23.73	26.255		+	15	29.805	30.655	37.695	44.105
							+	46.1	29.23	30.655	40.22	39.06
							+	46.3	29.56	31.22	37.525	38.16
							+	52.3	30.23	30.2	37.975	36.83
							+	128	29.655	30.425	37.085	37.01
							+	156	29.46	30.725	41.625	37.69
							+	217	29.37	30.18	36.665	35.86
							+	356	30.76	30.095	36.405	40.45
							+	391	28.79	30.735	38.415	36.33
							+	401	31.9	30.075	38.3	39.32
							+	416	29.92	29.97	36.86	39.37
							+	423	28.85	31.255	36.365	36.645
							+	425	29.55	30.185	35.665	38.78
							+	446	30	29.73	38.035	36.335
							+	447	31.11	29.86	37.895	39.885
							+	490	31.85	30.39	37.575	40.095
							+	533	29.53	29.575	35.55	37.85
